# Supplementary material for: Evaluating the Association of Ki-67 with Oncotype DX Recurrence Score in Early-Stage ER-Positive/HER2-Negative Breast Cancer
Source: Cancers (Basel). 2026 May 26;18(11):1731. doi: 10.3390/cancers18111731 (PMC13255838; doi:10.3390/cancers18111731)
Supplement: Supplementary file 1 [file cancers-18-01731-s001.zip]

Archive with 3 entries (3 files):
- Supplemental File S1. Evaluating the Association of Ki-67 with Oncotype DX.xlsx
- Supplementary Figure S1.pdf
- Supplementary Table S1.xlsx
