# Supplementary material for: Evaluating the Association of Ki-67 with Oncotype DX Recurrence Score in Early-Stage ER-Positive/HER2-Negative Breast Cancer
Source: Cancers (Basel). 2026 May 26;18(11):1731. doi: 10.3390/cancers18111731 (PMC13255838; doi:10.3390/cancers18111731)
Supplement: Supplementary file 1 [file cancers-18-01731-s001.zip › Supplemental File S1. Evaluating the Association of Ki-67 with Oncotype DX.xlsx]

## Sheet: Sheet1
Barcode	Age at Test Order	Nodal Status	Menopause	Grade	HER2 IHC	HER2 FISH	Tumor size (cm)	KI67 (%)	ER Status	PR Status	ER Oncotype	PR Oncotype	HER2 Oncotype	RS Score
1	63	N0	Post-menopause	2	2+	Negative	3.3	20	300	225	10.4	6.3	9.9	21
2	65	N0	Post-menopause	1	1+ (low)	-	0.6	5	300	45	9.4	6.4	9.6	11
3	57	N0	Post-menopause	2	0	-	0.8	10	225	-	10.4	5.9	8.7	13
4	73	N1mic	Post-menopause	3	0+ (ultralow)	-	1.5	15	270	-	10.7	7	9.5	16
5	62	N0	Post-menopause	1	0	-	1.7	15	250	10	11.7	5.6	10.9	18
6	63	N0	Post-menopause	2	1+ (low)	-	0.5	30	160	30	9.5	5.6	9.2	23
7	43	N0	Pre-menopause	2	0	-	1.4	15	230	230	9.2	9	8.7	21
8	48	N0	Pre-menopause	3	2+	Negative	1.5	30	285	270	9.5	8.4	10.9	20
9	38	N0	Pre-menopause	2	0	-	1.8	14	170	-	8.2	8	9.1	18
10	40	N0	Pre-menopause	2	0	-	1.4	20	85	25	9.5	7.9	9.9	16
11	47	N0	Pre-menopause	3	1+ (low)	-	1.6	40	140	200	9.6	8.9	9.4	23
12	70	N0	Post-menopause	1	1+ (low)	-	1.6	15	300	300	10.2	8.3	9.1	13
13	52	N0	Post-menopause	2	0	-	1.5	50	300	240	10.9	8.3	8.7	13
14	46	N0	Pre-menopause	2	0+ (ultralow)	-	1.2	5	300	200	9	8.7	8.9	12
15	67	N0	Post-menopause	3	1+ (low)	-	2	40	300	120	10.4	7	9.1	31
16	66	N0	Post-menopause	2	0	-	1.5	20	300	300	12	8.5	9.5	3
17	61	N0	Post-menopause	2	0	-	1.2	10	285	180	10.7	8.5	9.4	10
18	58	N1mic	Post-menopause	2	1+ (low)	-	1	5	300	25	12.2	5.4	10.4	9
19	53	N0	Post-menopause	2	2+	Negative	2.6	20	230	170	10.2	8.5	9.8	30
20	49	N0	Pre-menopause	1	1+ (low)	-	1.1	7	285	270	9.6	6.5	9.5	20
21	51	N0	Post-menopause	2	0	-	1.9	40	300	300	10	7.7	9.5	14
22	53	N0	Post-menopause	2	0	-	2.5	5	300	150	10.7	7.2	9	14
23	61	N0	Post-menopause	3	1+ (low)	-	3	28	280	230	12.2	9.5	9.4	3
24	66	N0	Post-menopause	2	2+	Negative	2	20	300	30	12	4.8	9.8	22
25	65	N1, 1	Post-menopause	2	0	-	1.5	10	140	120	8.8	5.5	8.3	22
26	64	N0	Post-menopause	2	0	-	2.2	20	300	210	10.9	7.1	9.3	16
27	74	N0	Post-menopause	3	0	-	3.2	10	200	40	11	4.7	8.6	29
28	58	N0	Post-menopause	2	0	-	2	25	230	160	9.6	5.8	8	33
29	49	N0	Pre-menopause	2	1+ (low)	-	2.3	15	230	250	9.2	8.5	8.9	18
30	47	N0	Pre-menopause	3	2+	Negative	2	50	218	105	9.6	6.3	8.6	15
31	64	N0	Post-menopause	1	0	-	1.5	18	291	240	10.5	9.5	9	6
32	55	N0	Post-menopause	3	1+ (low)	-	3.2	30	210	34	10.9	6.1	9.6	16
33	45	N0	Pre-menopause	2	1+ (low)	-	1.5	25	300	150	10.9	7.9	10.1	9
34	50	N0	Pre-menopause	1	0	-	2	15	300	300	11.4	8	9.5	9
35	47	N0	Pre-menopause	2	1+ (low)	-	1.8	20	240	300	8.8	7.9	9.2	15
36	43	N0	Pre-menopause	2	0	-	2.5	25	270	270	11.2	10	9.7	2
37	54	N0	Post-menopause	3	0	-	1	35	297	255	11	7.3	9.2	14
38	60	N0	Post-menopause	2	1+ (low)	-	1.4	10	230	170	10.7	8.5	9.1	13
39	59	N0	Post-menopause	2	2+	Negative	1.4	25	235	-	11.1	3.6	9.2	25
40	59	N0	Post-menopause	2	0	-	1.8	50	260	3	12.5	3.5	9.1	37
41	59	N0	Post-menopause	3	0	-	1.5	15	300	60	11.5	4.1	8.6	20
42	63	N0	Post-menopause	3	0	-	1.5	30	300	300	11.3	9	9.4	8
43	46	N0	Pre-menopause	2	0	-	1.7	10	20	230	9.7	7.5	8.6	21
44	43	N0	Pre-menopause	2	1+ (low)	-	1.8	19	300	300	9.9	8.3	9.7	15
45	62	N0	Post-menopause	2	0	-	0.8	30	270	180	11.2	7.1	9.9	9
46	56	N0	Post-menopause	3	0	-	1.7	20	270	6	10.5	4.6	8.9	36
47	39	N0	Pre-menopause	1	1+ (low)	-	0.7	4	285	300	8.5	9.3	9.4	9
48	51	N0	Post-menopause	2	1+ (low)	-	0.6	15	300	300	8.2	8.7	8.8	12
49	68	N0	Post-menopause	2	1+ (low)	-	1.8	10	300	-	9.9	6.4	9.1	20
50	59	N0	Post-menopause	1	1+ (low)	-	0.7	5	300	120	10.1	6.1	10	15
51	77	N0	Post-menopause	1	1+ (low)	-	1.8	10	300	-	11.9	4.1	9.1	20
52	64	N0	Post-menopause	2	1+ (low)	-	1.9	15	297	150	11.1	7	9.4	14
53	64	N0	Post-menopause	2	1+ (low)	-	1.4	5	297	297	10.8	8.7	9.1	9
54	66	N1, 1	Post-menopause	2	1+ (low)	-	2	10	160	230	10.1	9.7	9.1	13
55	47	N0	Pre-menopause	2	2+	Negative	0.8	10	100	170	9.7	9.9	9.7	12
56	30	N0	Pre-menopause	2	1+ (low)	-	2	15	300	180	10.5	6	11	19
57	49	N0	Pre-menopause	3	2+	Negative	0.7	30	200	30	10.2	6.5	9.3	38
58	68	N0	Post-menopause	1	1+ (low)	-	0.9	2	280	280	11.4	8.1	9.5	8
59	60	N0	Post-menopause	3	1+ (low)	-	1.5	50	285	240	11.5	7.5	7.6	26
60	38	N0	Pre-menopause	2	0	-	1.4	15	300	260	8.7	8.5	9.4	15
61	38	N0	Pre-menopause	2	1+ (low)	-	1.1	19	285	297	9.4	7.4	9.9	21
62	65	N0	Post-menopause	2	0	-	1.7	25	210	200	10.4	9.7	8.7	12
63	60	N0	Post-menopause	1	0	-	1.2	14	240	60	11	5.4	9.9	15
64	52	N0	Post-menopause	2	2+	Negative	1.2	30	260	205	9.6	9.7	9	8
65	54	N0	Post-menopause	2	0	-	1.2	5	270	255	8.1	6.8	8.5	21
66	66	N0	Post-menopause	2	0	-	1.3	5	50	-	11.2	5.4	9.1	12
67	53	N1mic	Post-menopause	2	1+ (low)	-	2.4	15	300	255	10.5	8.5	9.7	11
68	74	N0	Post-menopause	3	2+	Negative	2.5	25	270	238	11.6	10	8.9	5
69	56	N0	Post-menopause	2	2+	Negative	0.8	25	295	90	11.1	8.2	10.1	8
70	57	N0	Post-menopause	2	0	-	2.5	40	300	300	11.2	9.6	9.3	17
71	78	N0	Post-menopause	2	1+ (low)	-	3.1	10	210	175	11.8	8.5	9.4	12
72	37	N0	Pre-menopause	2	2+	-	0.8	60	120	180	10	7.9	9.6	21
73	62	N0	Post-menopause	2	2+	Negative	2.2	20	300	210	11.8	8.1	9.8	15
74	50	N0	Pre-menopause	2	2+	Negative	1.2	10	100	100	7.9	7.7	8.5	23
75	59	N0	Post-menopause	2	1+ (low)	-	1.7	25	240	210	8.7	7.1	9	21
76	41	N0	Pre-menopause	1	1+ (low)	-	0.5	15	300	300	9.8	9.2	9.6	9
77	47	N0	Pre-menopause	1	1+ (low)	-	0.8	7	285	285	8.8	8	8.9	17
78	44	N0	Pre-menopause	2	2+	Negative	1.7	12	170	230	8.7	8.1	9.3	22
79	46	N0	Pre-menopause	2	0	-	1.8	15	45	70	9.2	7.8	8.4	32
80	69	N0	Post-menopause	2	2+	Negative	1.6	18	230	230	8.4	7.8	8.9	17
81	64	N1, 1	Post-menopause	2	1+ (low)	-	0.9	30	300	-	12.4	3.4	10.4	35
82	56	N0	Post-menopause	2	0	-	1.1	5	270	30	9.7	5.6	8.3	14
83	49	N0	Pre-menopause	1	2+	Negative	2.2	18	240	280	10.4	10	9.8	7
84	66	N0	Post-menopause	2	0	-	1.5	60	270	120	11.3	6.8	8.8	35
85	68	N0	Post-menopause	1	0	-	2	15	130	60	9.1	6.6	10.1	14
86	46	N0	Pre-menopause	3	0	-	2.3	30	270	300	8.8	8.4	8.7	18
87	72	N0	Post-menopause	2	2+	Negative	2.5	35	180	115	8.9	7.9	8.4	24
88	29	N0	Pre-menopause	2	2+	Negative	3	40	150	-	9.8	5	10.1	28
89	53	N0	Post-menopause	2	2+	Negative	3	18	230	-	11.8	7.4	9.2	9
90	78	N0	Post-menopause	3	0	-	1.5	25	300	300	10.8	5.8	8.5	16
91	78	N0	Post-menopause	3	0	-	1.8	25	300	300	11.4	8.3	9.3	8
92	48	N0	Pre-menopause	3	2+	Negative	3.2	30	300	150	9.9	5.4	10	25
93	42	N0	Pre-menopause	3	1+ (low)	-	2	30	240	50	9.4	5.7	8.3	40
94	47	N0	Pre-menopause	3	2+	Negative	3	25	270	270	9.6	8	9.5	12
95	62	N0	Post-menopause	2	1+ (low)	-	1	10	270	270	10.8	8.1	9.7	7
96	52	N0	Post-menopause	2	1+ (low)	-	1.2	30	240	60	7.1	3.2	8.4	46
97	43	N0	Pre-menopause	2	2+	Negative	1.3	20	300	285	9.8	9.3	9.4	10
98	62	N0	Post-menopause	2	2+	Negative	1.5	12	220	-	11	3.2	9.2	31
99	58	N0	Post-menopause	2	0	-	0.5	14	300	255	10.3	7.3	9.4	15
100	69	N0	Post-menopause	1	0	-	0.75	3	285	75	10.3	8.3	9.3	6
101	43	N0	Pre-menopause	2	0	-	2.1	20	270	300	8.8	8.9	8.7	20
102	61	N0	Post-menopause	2	1+ (low)	-	3	15	210	300	8.8	8.8	9.2	8
103	70	N0	Post-menopause	2	0	-	2.3	16	220	160	9.9	8.2	8.9	14
104	72	N0	Post-menopause	2	1+ (low)	-	1	25	230	230	12.5	10	10	10
105	69	N0	Post-menopause	2	1+ (low)	-	2	14	120	-	8.5	4.6	9.6	24
106	53	N1mic	Post-menopause	2	0	-	3.4	5	170	10	10.9	8.1	9.2	11
107	73	N0	Post-menopause	2	1+ (low)	-	2.8	10	240	90	10.5	8.3	10	7
108	55	N0	Post-menopause	2	0	-	2	60	270	15	9.2	3.8	7.9	34
109	69	N0	Post-menopause	2	0	-	1	40	210	90	10.8	5.8	9.4	13
110	58	N0	Post-menopause	2	0	-	1.1	15	300	40	10.7	6.5	9.3	13
111	64	N0	Post-menopause	2	0	-	1.4	30	290	290	11.4	8.4	9	5
112	45	N0	Pre-menopause	3	2+	Negative	1.7	50	300	270	10.7	9.2	9.4	21
113	53	N0	Post-menopause	2	1+ (low)	-	1.6	18	230	100	9.4	8.1	9.5	11
114	50	N0	Pre-menopause	2	0	-	3.08	15	270	20	10.03	6.03	9.01	19
115	48	N0	Pre-menopause	2	1+ (low)	-	1.2	10	300	300	9.3	9	9.3	14
116	40	N0	Pre-menopause	2	1+ (low)	-	1.5	30	290	290	9	9.4	8.6	19
117	43	N0	Pre-menopause	2	0	-	1.5	5	200	300	10.8	10	9	6
118	66	N0	Post-menopause	3	1+ (low)	-	1.5	30	300	300	11.2	7.6	8.6	20
119	53	N0	Post-menopause	2	0	-	0.8	20	230	45	8.7	7.1	8.9	24
120	68	N0	Post-menopause	2	2+	Negative	1.2	15	155	40	10.9	7.6	10	16
121	50	N0	Pre-menopause	2	1+ (low)	-	0.8	20	150	35	8.3	5.6	8.1	21
122	67	N0	Post-menopause	2	0	-	1.1	35	210	240	8.6	7.1	8.4	23
123	54	N0	Post-menopause	2	1+ (low)	-	1.1	50	300	30	11.5	4.9	8.6	45
124	40	N0	Pre-menopause	2	2+	Negative	1.8	10	215	225	9.8	9.4	9.8	3
125	46	N0	Pre-menopause	3	1+ (low)	-	1	50	180	40	9.3	6.8	7.7	27
126	38	N0	Pre-menopause	3	1+ (low)	-	1.6	50	285	285	9.3	7	8.7	37
127	36	N0	Pre-menopause	2	2+	-	1.5	10	285	285	9.6	8	9.5	11
128	49	N0	Pre-menopause	2	0	-	1.2	25	300	150	11.2	6.1	9.2	15
129	35	N0	Pre-menopause	2	0	-	1.1	15	230	45	8.1	6.2	8	31
130	50	N0	Post-menopause	2	0	-	1.8	20	220	20	8.4	4.3	7.8	31
131	62	N0	Post-menopause	3	0	-	1.5	60	285	294	9.3	8.8	8.1	22
132	59	N0	Post-menopause	2	0	-	1.1	10	230	230	10.7	9.1	9.6	9
133	47	N0	Pre-menopause	2	0	-	1.5	40	270	270	8.8	7.3	8.7	20
134	61	N0	Post-menopause	3	0	-	1.2	40	270	70	10.5	7.9	8.8	19
135	40	N0	Pre-menopause	1	0	-	0.3	5	200	200	7.5	7.9	9.6	21
136	50	N0	Pre-menopause	3	1+ (low)	-	1.6	20	285	285	9.9	7.6	10	14
137	42	N0	Pre-menopause	3	2+	Negative	1.8	35	270	120	9	5.2	9.1	31
138	69	N0	Post-menopause	2	2+	Negative	0.8	8	283	180	11.3	9.9	9.6	6
139	61	N0	Post-menopause	3	0	-	1	65	300	150	10.7	6.1	7.6	32
140	75	N0	Post-menopause	1	0	-	0.7	15	300	240	11.8	8.4	9.3	11
141	63	N0	Post-menopause	2	2+	Negative	1.8	50	300	270	12	9.3	10	16
142	54	N0	Post-menopause	3	1+ (low)	-	1.2	25	220	140	10	8.3	9.8	13
143	77	N0	Post-menopause	2	2+	Negative	1.8	30	280	215	12	8.9	9.4	7
144	63	N1mic	Post-menopause	2	0	-	1.5	12	300	294	10.4	6.8	8.8	15
145	51	N0	Post-menopause	2	1+ (low)	-	0.6	40	300	60	9.7	5.9	9.7	36
146	64	N0	Post-menopause	3	0	-	1.6	50	300	300	11.7	10	8.7	4
147	73	N0	Post-menopause	3	2+	Negative	1.8	20	300	300	11.2	9.5	9.9	12
148	50	N0	Pre-menopause	3	0	-	1.1	70	230	26	9.8	5.3	8.7	24
149	43	N0	Pre-menopause	2	0	-	1.2	20	285	300	8.1	7.9	8.9	18
150	51	N0	Post-menopause	2	0	-	2.5	20	170	160	10.4	7.4	9.6	13
151	55	N0	Post-menopause	2	0	-	1	25	297	297	9.8	9.5	8.9	9
152	77	N0	Post-menopause	2	0	-	1.1	30	300	75	11.6	6.3	9.4	21
153	65	N0	Post-menopause	3	1+ (low)	-	3.5	40	260	65	10.7	5.8	9.3	29
154	56	N0	Post-menopause	2	1+ (low)	-	1.2	30	300	180	10.6	6.3	10	15
155	64	N0	Post-menopause	2	0	-	0.7	30	285	285	11.1	9.4	9.8	6
156	42	N0	Pre-menopause	2	0	-	0.5	15	270	270	8.3	7.6	9.4	18
157	43	N0	Pre-menopause	2	1+ (low)	-	1.5	25	300	180	10.8	7.9	9.6	12
158	34	N0	Pre-menopause	2	1+ (low)	-	3.5	10	180	165	8.5	7	9.4	20
159	71	N0	Post-menopause	2	0	-	4	7	270	-	9.3	4.4	9.6	31
160	57	N0	Post-menopause	1	1+ (low)	-	1.3	60	285	45	10.1	5.9	9.5	32
161	63	N0	Post-menopause	3	2+	-	2.5	20	300	135	10.3	6.4	9.9	19
162	50	N0	Pre-menopause	2	0	-	0.6	35	240	240	10	9.5	9.8	5
163	54	N0	Post-menopause	2	0+ (ultralow)	-	2	10	240	150	9.8	8.2	9.4	15
164	44	N0	Pre-menopause	2	1+ (low)	-	1.2	10	210	150	7	6.4	9.4	22
165	41	N0	Pre-menopause	3	2+	-	4	35	240	15	9.4	3.9	9.7	40
166	35	N0	Pre-menopause	2	2+	Negative	2.5	24	260	120	10.4	7.8	9.4	16
167	69	N0	Post-menopause	3	2+	Negative	2.3	40	225	20	11.1	5.9	9.4	15
168	65	N0	Post-menopause	2	0	-	1.8	30	240	180	9.8	8.1	9.1	17
169	59	N0	Post-menopause	2	0	-	1	18	270	-	11.1	4.1	9.4	18
170	47	N0	Pre-menopause	3	0	-	1.3	20	70	200	9.4	7.1	10	14
171	76	N0	Post-menopause	2	0	-	1.5	20	230	20	12.5	6.7	10	13
172	71	N0	Post-menopause	3	0	-	1.1	30	200	200	12.5	10	9.3	1
173	64	N0	Post-menopause	2	2+	Negative	1	15	230	150	10.1	8.9	8.4	15
174	55	N0	Post-menopause	2	0	-	1.4	25	270	240	10.4	7.7	9.1	15
175	47	N0	Pre-menopause	2	2+	Negative	2.2	18	200	170	9.2	8.3	9.5	14
176	64	N0	Post-menopause	2	0	-	2.3	15	230	230	11.2	6.3	8.8	27
177	63	N0	Post-menopause	3	0	-	1.2	20	285	240	10.3	8.8	8.5	15
178	50	N0	Pre-menopause	3	2+	Negative	2	30	270	300	7.9	9	8.5	18
179	39	N0	Pre-menopause	2	1+ (low)	-	1	35	300	175	8.5	7.1	9.4	30
180	53	N0	Post-menopause	3	2+	Negative	1.3	25	240	9	11.2	4.1	9.5	20
181	66	N0	Post-menopause	2	0	-	2.5	34	198	268	9.2	8.2	9	12
182	73	N0	Post-menopause	2	1+ (low)	-	1.3	10	300	240	11	7.5	9	10
183	53	N0	Post-menopause	2	2+	Negative	1.5	20	290	-	9.9	5.9	9	14
184	42	N0	Pre-menopause	2	0	-	1.2	15	240	135	9.1	7.4	9.5	17
185	53	N0	Post-menopause	2	0	-	0.7	20	170	15	10.5	4.5	9.9	32
186	44	N0	Pre-menopause	1	0	-	0.9	25	300	294	7.9	8.8	9	15
187	69	N0	Post-menopause	2	2+	Negative	1.2	20	295	9	11.6	5.9	9.7	17
188	49	N0	Perimenopause	3	0	-	0.9	60	285	300	8.6	7.4	8.6	32
189	53	N0	Post-menopause	3	0	-	3	30	300	90	11.3	6.2	10.2	7
190	53	N0	Post-menopause	3	0	-	1	40	300	270	10.5	6.6	9.6	20
191	59	N0	Post-menopause	2	1+ (low)	-	1.9	18	300	240	11.9	7.3	10	10
192	70	N0	Post-menopause	2	1+ (low)	-	2.5	30	300	300	9.9	7.2	9.4	11
193	50	N0	Pre-menopause	2	2+	Negative	1.5	25	280	160	9.9	8.4	9.6	8
194	45	N0	Pre-menopause	2	1+ (low)	-	2.5	15	300	300	9.8	8.6	9.9	8
195	45	N0	Pre-menopause	2	1+ (low)	-	1	15	300	300	9.9	7.9	9.8	10
196	68	N0	Post-menopause	3	1+ (low)	-	2.5	40	257	230	11.8	10	8.4	7
197	61	N0	Post-menopause	2	1+ (low)	-	1.2	40	205	-	9.2	6	8.7	20
198	64	N0	Post-menopause	2	0	-	1.5	18	290	290	10.7	7.5	9.3	15
199	73	N0	Post-menopause	2	0	-	1.7	18	300	-	8.7	6.8	8.9	21
200	48	N0	Pre-menopause	2	1+ (low)	-	0.9	30	240	180	9.1	8.1	9.2	13
201	49	N0	Pre-menopause	2	0	-	1	20	230	230	11.3	8.8	9.8	8
202	71	N0	Post-menopause	3	0	-	2.5	25	200	120	12.5	7.3	9.4	20
203	72	N0	Post-menopause	2	0	-	1.2	22	270	300	8.4	7.6	8.4	23
204	48	N0	Pre-menopause	1	1+ (low)	-	0.8	15	255	300	8.1	7.9	8.6	20
205	49	N0	Pre-menopause	2	0	-	1.5	18	255	285	10.5	9.1	10	10
206	59	N0	Post-menopause	2	1+ (low)	-	0.9	10	240	240	9	7.5	9.3	17
207	62	N0	Post-menopause	2	0	-	1.9	15	270	270	12	10	9.2	11
208	39	N0	Pre-menopause	1	1+ (low)	-	1.7	5	250	130	9.7	8.7	10.1	7
209	51	N0	Pre-menopause	2	1+ (low)	-	7	15	210	300	8.6	7.5	9.5	18
210	52	N0	Post-menopause	2	1+ (low)	-	1.5	30	290	70	11.1	6.1	10	18
211	64	N0	Post-menopause	3	2+	Negative	1.6	42	300	240	11.2	7.9	9.5	22
212	49	N0	Pre-menopause	2	2+	Negative	0.9	35	240	230	10.8	8.9	10.2	8
213	49	N0	Pre-menopause	3	2+	Negative	0.7	25	170	140	9.1	7.6	10.2	15
214	42	N0	Pre-menopause	2	2+	Negative	1	40	240	180	9.2	7.4	9.8	17
215	56	N0	Post-menopause	2	0	-	2.5	25	294	270	10.5	7.6	8.8	22
216	73	N0	Post-menopause	2	0	-	1.6	15	230	70	10.7	6.9	8.1	24
217	49	N0	Pre-menopause	2	0	-	1.5	25	180	150	10.5	9.7	9.3	6
218	61	N0	Post-menopause	2	0	-	1.2	10	220	-	9.3	4	8.9	29
219	51	N0	Post-menopause	1	0	-	1.2	10	300	300	10.8	9.4	9.5	9
220	47	N0	Pre-menopause	2	0	-	2	18	285	210	9.1	6.2	9.6	16
221	63	N1mic	Post-menopause	3	1+ (low)	-	2.5	35	300	-	10	5.8	8.4	18
222	52	N0	Post-menopause	2	1+ (low)	-	1.6	25	230	230	10.7	9.6	9.3	15
223	44	N0	Pre-menopause	2	0	-	1.1	14	250	130	8.3	7.7	9	13
224	54	N0	Post-menopause	2	0	-	1.8	15	210	240	8.7	8.1	9.1	8
225	67	N0	Post-menopause	2	0	-	5.2	15	270	-	11.1	5.4	9.2	14
226	66	N0	Post-menopause	2	0	-	1.4	5	230	160	9.9	6.6	9.1	16
227	54	N0	Post-menopause	2	0	-	2	10	170	230	10.7	8	8.2	14
228	47	N0	Pre-menopause	2	0	-	2.8	30	170	170	8.9	8.1	8.5	20
229	40	N0	Pre-menopause	2	2+	Negative	1.8	22	230	230	8	7.4	8.9	22
230	68	N0	Post-menopause	3	0	-	1.9	24	200	-	10.9	3.2	8.8	35
231	58	N0	Post-menopause	3	1+ (low)	-	1.6	20	297	180	11.5	8	9.8	8
232	63	N0	Post-menopause	2	1+ (low)	-	1	20	300	270	11.6	8.9	9.6	4
233	39	N0	Pre-menopause	2	0	-	1	20	300	300	9	9.8	9.1	10
234	49	N0	Pre-menopause	2	0	-	1.3	15	230	200	9.3	9.7	9.6	8
235	35	N0	Pre-menopause	1	0	-	1.4	15	285	300	7.6	9.2	8.7	14
236	60	N0	Post-menopause	2	1+ (low)	-	4.2	30	225	255	12.1	8.3	10	17
237	68	N0	Post-menopause	3	1+ (low)	-	2	40	285	120	11.1	6.8	9.3	18
238	61	N0	Post-menopause	3	1+ (low)	-	1.6	20	225	210	8.9	8.1	9	25
239	59	N0	Post-menopause	2	0	-	1.9	9	288	255	10	7.4	8.5	20
240	64	N0	Post-menopause	3	1+ (low)	-	2	20	40	-	11.2	7.1	9.8	25
241	59	N0	Post-menopause	2	0	-	1	30	300	75	11.7	4.3	10	11
242	67	N0	Post-menopause	2	0	-	0.9	12	285	60	9.8	6	9	22
243	38	N0	Pre-menopause	2	1+ (low)	-	1.3	30	300	120	10.9	7.8	9.7	15
244	74	N0	Post-menopause	2	2+	Negative	2	25	255	45	11	3.5	8	26
245	50	N0	Pre-menopause	3	0	-	1.3	55	120	255	7.3	8.4	8.1	24
246	62	N0	Post-menopause	3	2+	Negative	3.4	30	285	105	9.9	5.7	8.9	19
247	53	N1mic	Post-menopause	1	0	-	1.3	5	250	10	9.9	7.2	9.5	11
248	49	N0	Pre-menopause	2	0	-	2	20	90	285	10	8.8	9.5	11
249	47	N0	Pre-menopause	2	1+ (low)	-	1	15	240	270	8.6	9.3	9.4	10
250	41	N0	Pre-menopause	2	0	-	1	25	285	285	8.8	8.8	9.2	10
251	51	N0	Post-menopause	3	2+	Negative	2.5	20	285	210	9.7	9.1	9.7	12
252	46	N0	Pre-menopause	1	2+	Negative	0.8	10	300	300	8.1	7.1	9.7	17
253	53	N0	Post-menopause	2	2+	Negative	0.9	35	220	70	10	5.3	9.4	35
254	55	N0	Post-menopause	1	1+ (low)	-	2.6	3	270	180	9.8	8.1	8.5	12
255	37	N0	Pre-menopause	2	0	-	2.4	15	300	300	10.1	7.6	7.9	15
256	44	N0	Pre-menopause	2	0	-	1.2	15	160	45	10.1	5.8	10	28
257	50	N0	Pre-menopause	2	0	-	0.7	20	100	230	7.6	7.4	8.7	23
258	53	N0	Post-menopause	2	0	-	2	15	300	240	9.8	6.8	8.2	25
259	73	N0	Post-menopause	2	1+ (low)	-	1.5	30	285	90	10.3	9.1	9.3	19
260	60	N0	Post-menopause	2	0	-	1.6	11	170	-	9.9	6.7	8.9	16
261	57	N0	Post-menopause	3	2+	Negative	3.1	20	255	150	10.1	8	9.2	18
262	50	N0	Pre-menopause	2	2+	Negative	1.6	10	230	230	9.6	7.9	9.4	13
263	72	N0	Post-menopause	2	1+ (low)	-	1.5	70	285	255	6.7	5.3	9.3	41
264	70	N0	Post-menopause	1	1+ (low)	-	1	5	300	-	9.6	4.1	9.4	24
265	45	N0	Pre-menopause	2	0	-	0.7	25	300	270	9.8	8.3	7.9	13
266	60	N0	Post-menopause	2	0	-	1.2	15	300	90	10	7.3	9	14
267	35	N0	Pre-menopause	2	1+ (low)	-	2.5	40	270	120	10	5.8	9.2	23
268	44	N0	Pre-menopause	2	0	-	1.6	20	230	230	9.2	8.1	9.1	15
269	56	N1mic	Post-menopause	2	1+ (low)	-	1.4	20	285	150	10.2	6.1	9.2	16
270	76	N0	Post-menopause	2	2+	Negative	2.6	20	290	60	11.2	8.4	10	13
271	62	N0	Post-menopause	3	2+	Negative	3.8	50	300	270	11.2	8.4	10	13
272	43	N0	Pre-menopause	2	0	-	0.83	15	230	100	8.1	6.3	9.9	22
273	60	N0	Post-menopause	2	1+ (low)	-	1.3	20	300	-	11.1	3.4	10	22
274	49	N0	Pre-menopause	1	1+ (low)	-	1.1	5	270	270	10.1	9.4	10	6
275	53	N0	Post-menopause	2	1+ (low)	-	2.7	30	300	300	8.9	9.3	8.9	7
276	65	N0	Post-menopause	2	0+ (ultralow)	-	1	7	III	I	10.3	6.9	9.6	17
277	51	N0	Post-menopause	2	2+	Negative	1.7	10	160	230	8.6	6.5	9.4	26
278	59	N0	Post-menopause	2	0	-	0.9	15	290	290	9.8	8.2	9.2	14
279	35	N0	Pre-menopause	2	1+ (low)	-	1.6	30	210	160	9.9	8.8	9.7	5
280	58	N1mic	Post-menopause	2	1+ (low)	-	1.5	10	300	285	11.9	8.3	9.3	1
281	57	N0	Post-menopause	2	1+ (low)	-	1	12	294	-	11	5.8	9.9	13
282	72	N0	Post-menopause	2	0	-	1.7	18	230	100	11.5	9.4	9.4	9
283	52	N0	Post-menopause	2	0	-	2.5	50	294	294	11.1	8.7	9	7
284	74	N0	Post-menopause	2	0	-	1.2	15	230	230	11.5	9	9.4	7
285	62	N0	Post-menopause	3	2+	Negative	1.6	55	170	160	11.4	10	9	13
286	56	N0	Post-menopause	1	2+	Negative	0.8	10	300	90	10.2	5.7	9.4	17
287	51	N0	Post-menopause	1	0	-	0.7	10	300	-	10.9	4.9	9.3	18
288	66	N0	Post-menopause	1	2+	Negative	0.9	30	270	270	9.5	7.1	8.9	21
289	61	N1mic	Post-menopause	2	0	-	1.5	25	300	-	11.2	3.7	9.3	20
290	58	N0	Post-menopause	2	0	-	1.1	5	230	100	9.2	6.3	8.4	26
291	55	N0	Post-menopause	2	0	-	0.8	12	294	60	10.4	6.6	9.5	13
292	46	N0	Pre-menopause	2	0	-	1.5	10	230	230	10.1	9.3	8.7	10
293	66	N1mic	Post-menopause	1	2+	Negative	2	20	297	300	11.9	7.6	9.8	8
294	60	N0	Post-menopause	3	1+ (low)	-	0.9	25	300	300	10.4	9.7	9.1	12
295	43	N0	Pre-menopause	3	0	-	1.1	25	300	300	10.1	8.9	10	5
296	64	N0	Post-menopause	1	1+ (low)	-	1.8	15	285	285	9.9	9.7	9.2	10
297	67	N1mic	Post-menopause	2	1+ (low)	-	1.5	20	300	-	11.8	3.9	10	12
298	73	N0	Post-menopause	2	2+	Negative	1.6	25	275	145	12.5	9.8	10	4
299	63	N0	Post-menopause	2	1+ (low)	-	1.5	35	270	120	9.7	6.1	8	25
300	47	N0	Perimenopause	2	1+ (low)	-	1.3	30	300	270	8.8	7.8	9.5	19
301	42	N0	Pre-menopause	3	2+	Negative	1.8	25	270	240	8.7	7.7	8.6	23
302	63	N0	Post-menopause	3	2+	Negative	1.6	25	300	270	10.7	7.1	9.8	17
303	51	N0	Post-menopause	3	1+ (low)	-	1.7	40	240	210	8.4	6.1	8.1	38
304	80	N0	Post-menopause	2	0	-	1.1	15	255	30	11.8	6.2	8.5	9
305	71	N0	Post-menopause	1	2+	Negative	2.2	15	285	285	10.7	8.8	9.5	14
306	56	N0	Post-menopause	2	0	-	1.1	18	280	30	12	3.2	10	30
307	74	N0	Post-menopause	3	1+ (low)	-	1.7	35	230	18	11.2	7	8.8	31
308	53	N0	Post-menopause	2	0	-	1.2	16	230	-	10.1	5.6	8.8	20
309	65	N0	Post-menopause	3	1+ (low)	-	1.8	40	200	10	8.2	5.8	7.6	36
310	75	N0	Post-menopause	2	1+ (low)	-	0.6	20	300	-	11.3	3.6	9.6	34
311	39	N0	Pre-menopause	2	0	-	1.8	15	255	270	9.7	8.5	9.1	18
312	69	N0	Post-menopause	2	0	-	0.8	22	270	255	9.5	8.2	9.2	14
313	32	N0	Pre-menopause	2	1+ (low)	-	2	18	270	225	8.7	7.5	10	15
314	66	N0	Post-menopause	2	1+ (low)	-	1.5	25	300	270	10.8	7.2	7.6	14
315	54	N0	Post-menopause	1	1+ (low)	-	1.5	10	270	285	10	8.2	9.8	8
316	57	N1mic	Post-menopause	3	1+ (low)	-	1.9	32	300	240	12.4	7.2	8.5	22
317	42	N0	Pre-menopause	1	0	-	1.5	5	250	250	7.9	9.5	9.5	11
318	31	N0	Pre-menopause	3	2+	Negative	2.6	35	230	130	9	7.3	8.8	35
319	59	N0	Post-menopause	1	0	-	0.6	13	300	300	10.3	9.3	8.5	11
320	69	N0	Post-menopause	2	0	-	1.5	1	10	70	7.4	5.9	8.7	23
321	41	N0	Pre-menopause	2	0	-	0.8	20	270	300	9.8	9.4	9.1	9
322	51	N0	Post-menopause	3	0	-	0.7	40	210	190	9.1	8.2	8.9	13
323	46	N0	Pre-menopause	2	0	-	1.2	20	280	30	9.5	5.5	9.1	19
324	66	N0	Post-menopause	2	1+ (low)	-	0.8	20	270	210	8.7	6.6	9.4	23
325	44	N0	Pre-menopause	3	2+	Negative	2.5	35	165	225	9.1	7.6	8.4	25
326	43	N0	Pre-menopause	2	1+ (low)	-	4.4	15	300	300	8.9	8.7	8.9	9
327	68	N1mic	Post-menopause	2	0	-	3.5	10	230	230	11.5	7.5	9.1	12
328	78	N0	Post-menopause	2	0	-	1	10	297	297	11.8	10	8.9	8
329	59	N0	Post-menopause	2	0	-	1.6	20	300	210	10.6	6.1	9.4	15
330	62	N0	Post-menopause	2	0	-	1.5	10	270	90	10.5	5.8	9.4	16
331	55	N0	Post-menopause	2	0	-	1.8	28	300	260	10.9	8	8.6	18
332	59	N0	Post-menopause	2	1+ (low)	-	1.8	12	230	100	10.6	6.1	9.4	19
333	47	N0	Pre-menopause	2	2+	Negative	0.8	20	170	230	9.9	8.4	9.4	13
334	53	N0	Post-menopause	2	1+ (low)	-	2.2	20	220	-	6.9	5.2	9.2	30
335	54	N0	Post-menopause	2	0	-	1.5	10	230	230	9.2	8.2	8.7	17
336	61	N0	Post-menopause	2	2+	Negative	2	10	230	70	9.7	6.3	10	20
337	84	N0	Post-menopause	3	2+	Negative	2.5	50	300	210	12.4	7.2	8.5	16
338	36	N0	Pre-menopause	2	0	-	1.8	25	300	210	9	6.6	8.2	30
339	39	N0	Pre-menopause	2	1+ (low)	-	1.5	20	255	225	10.2	9.2	9.4	8
340	50	N0	Pre-menopause	2	2+	Negative	2.8	30	270	270	9.2	7.1	9.1	31
341	62	N0	Post-menopause	2	1+ (low)	-	1.2	7	300	150	8.8	6.5	9.5	19
342	57	N0	Post-menopause	2	1+ (low)	-	2	10	300	240	12.2	6.7	9.3	14
343	53	N0	Post-menopause	2	0	-	1.4	15	300	210	10.9	6.9	8.8	14
344	35	N0	Pre-menopause	3	0	-	1.6	40	70	120	8	6.7	8.9	32
345	56	N0	Post-menopause	2	0	-	3.3	10	210	2.5	8.4	7.8	8.9	16
346	56	N0	Post-menopause	3	2+	Negative	1.4	80	300	255	11.9	6.4	9.1	32
347	61	N0	Post-menopause	3	2+	Negative	1.2	30	270	270	12.3	10	9.6	8
348	56	N0	Post-menopause	2	2+	Negative	1.3	40	240	185	11.2	9	9.8	3
349	49	N0	Pre-menopause	3	0	-	1.5	15	150	180	8.8	7.8	8.1	22
350	52	N0	Post-menopause	2	1+ (low)	-	1.8	15	210	300	9.3	8.9	9	12
351	41	N0	Pre-menopause	2	2+	Negative	2	20	230	170	9.7	6.1	9	20
352	66	N0	Post-menopause	3	1+ (low)	-	1.1	45	200	-	9.3	4.3	8	34
353	41	N0	Pre-menopause	3	1+ (low)	-	2	12	30	200	9.2	9.2	9.2	13
354	47	N0	Pre-menopause	2	0	-	0.9	15	210	270	7.2	6.5	9.6	21
355	46	N0	Pre-menopause	3	1+ (low)	-	1.3	25	300	105	9.8	6.3	9.9	19
356	62	N0	Post-menopause	2	2+	Negative	2.2	30	240	60	11.4	4.5	9.9	21
357	52	N0	Post-menopause	1	1+ (low)	-	2.5	12	300	300	9.3	9.6	9.2	14
358	72	N0	Post-menopause	2	0	-	1.8	10	285	255	11.5	8.4	9.3	10
359	54	N0	Post-menopause	2	0	-	1.3	25	200	260	9	8.2	9.3	13
360	54	N0	Post-menopause	2	0	-	0.7	15	280	35	9.6	5.4	9.1	17
361	63	N0	Post-menopause	2	0	-	1.1	20	280	160	12.2	8.4	9.5	6
362	61	N0	Post-menopause	1	0	-	1.1	5	240	-	9.8	4.5	8.3	29
363	69	N0	Post-menopause	2	2+	Negative	2	35	130	12	10.2	6.3	8.9	21
364	42	N0	Pre-menopause	2	2+	Negative	3.2	5	170	230	8.9	8.8	8.8	16
365	48	N0	Pre-menopause	2	0	-	1.2	10	240	285	8.9	8.5	8.7	13
366	50	N0	Pre-menopause	2	1+ (low)	-	1.7	25	195	225	9.5	8.2	9.6	8
367	46	N0	Pre-menopause	1	0	-	1.2	12	270	285	9.9	9.9	9.4	6
368	73	N0	Post-menopause	2	1+ (low)	-	3.5	18	190	55	11.8	7.7	9.9	7
369	61	N0	Post-menopause	2	0	-	1.1	25	300	270	9.2	7.6	7.9	21
370	46	N0	Pre-menopause	1	1+ (low)	-	1.2	5	300	300	8.7	8.1	9.8	17
371	46	N0	Pre-menopause	2	0	-	1.8	35	180	110	9.9	8.2	8.9	14
372	64	N0	Post-menopause	2	0	-	2.2	18	300	25	11.9	4.4	8.6	19
373	47	N0	Pre-menopause	2	2+	Negative	2.4	20	300	145	10.4	7.2	10	12
374	58	N0	Post-menopause	2	0	-	1.8	12	300	60	9.4	6.2	9.2	18
375	54	N0	Post-menopause	2	1+ (low)	-	1.5	14	300	30	10.9	3.2	8.7	29
376	57	N0	Post-menopause	3	1+ (low)	-	1.5	65	285	270	8.9	8.2	8.6	21
377	45	N0	Pre-menopause	1	0	-	1.2	15	240	270	10.1	7	9.3	15
378	64	N0	Post-menopause	1	0	-	1.2	5	300	300	9.8	9.4	9.2	9
379	31	N0	Pre-menopause	2	0	-	1.5	15	300	210	10.1	6.4	9.2	23
380	47	N0	Pre-menopause	3	0	-	4.1	15	200	200	10.2	7.8	9	17
381	53	N0	Post-menopause	3	1+ (low)	-	4	30	200	200	9	8	9.2	18
382	56	N0	Post-menopause	2	2+	Negative	1.9	25	290	25	11.7	6.5	10	17
383	65	N0	Post-menopause	2	2+	Negative	1.4	25	210	300	8.7	7.8	8.5	14
384	73	N0	Post-menopause	2	0	-	1.8	15	300	-	12	5.6	9.8	15
385	47	N0	Pre-menopause	2	0	-	1.4	8	230	230	8.7	7.8	8.5	14
386	45	N0	Pre-menopause	2	0	-	1.8	8	290	270	9.9	9.1	10	7
387	48	N0	Pre-menopause	2	0	-	1	20	300	300	11.5	9	9.1	6
388	56	N0	Post-menopause	3	1+ (low)	-	1.9	30	240	260	11.5	10	9.5	2
389	51	N0	Post-menopause	2	0	-	2.1	19	195	235	9.5	7.8	8.8	13
390	69	N0	Post-menopause	2	0	-	1.6	24	290	270	11.3	8	9.3	9
391	65	N0	Post-menopause	2	1+ (low)	-	2	40	300	150	11	5.2	10	40
392	48	N0	Pre-menopause	1	0	-	1	5	250	250	10.4	10	9.1	6
393	62	N0	Post-menopause	3	0	-	1.9	38	290	300	9.1	8.7	9.6	33
394	47	N0	Pre-menopause	1	0	-	1.5	15	300	300	10.4	8.1	9.5	12
395	64	N0	Post-menopause	3	1+ (low)	-	4.5	40	300	150	11.9	9.1	10	9
396	56	N0	Post-menopause	2	0	-	1.3	10	220	15	11.1	5.1	9.3	19
397	53	N0	Post-menopause	2	0	-	1.3	35	260	60	11.2	5.1	8.9	27
398	68	N0	Post-menopause	2	0	-	1.4	20	285	300	10.6	9.9	8.9	12
399	63	N0	Post-menopause	2	0	-	1.3	35	300	120	10.5	6	8.9	20
400	73	N0	Post-menopause	3	1+ (low)	-	2.2	70	270	60	10.5	3.5	9.2	40
401	41	N0	Pre-menopause	3	1+ (low)	-	1.2	20	200	200	10.2	10	9.1	10
402	53	N0	Post-menopause	2	1+ (low)	-	1	40	270	140	9.7	8.3	8.6	14
403	56	N0	Post-menopause	3	0	-	1	35	290	25	10.8	4.4	10	37
404	64	N0	Post-menopause	2	0	-	1.9	25	230	70	10.5	6.8	9.5	22
405	40	N0	Pre-menopause	3	0	-	2.1	60	160	200	8.7	7.8	8.5	22
406	35	N0	Pre-menopause	2	2+	Negative	1.8	40	285	225	10.4	8.1	9.6	28
407	56	N0	Post-menopause	2	2+	Negative	1	20	130	10	7.9	4.9	8.9	34
408	47	N0	Pre-menopause	3	0	-	2.5	25	270	225	9.8	7.5	9.5	19
409	44	N0	Pre-menopause	1	0	-	1.2	18	270	300	8.1	8.4	9.6	10
410	49	N0	Pre-menopause	3	1+ (low)	-	1.2	20	270	60	9	7.3	9.1	20
411	51	N0	Pre-menopause	2	0	-	2.4	25	300	300	10.4	7.7	9.5	16
412	44	N0	Pre-menopause	2	2+	Negative	1.5	40	270	60	9.3	5.6	8.4	24
413	68	N0	Post-menopause	2	1+ (low)	-	1.2	17	230	45	11.1	8.1	9.3	6
414	58	N0	Post-menopause	2	2+	Negative	2	25	165	55	9.7	7.3	8.4	23
415	47	N0	Pre-menopause	3	2+	Negative	3.4	20	140	200	9.8	9.9	9.2	11
416	48	N0	Pre-menopause	2	0	-	2.7	8	210	300	8.1	7.5	8.9	16
417	52	N0	Post-menopause	2	1+ (low)	-	1.2	20	150	180	8.1	5.8	9.8	16
418	60	N0	Post-menopause	2	1+ (low)	-	1	40	250	200	10	7.1	8.3	23
419	65	N0	Post-menopause	2	2+	-	1.6	30	300	285	10	7.3	9.5	24
420	48	N0	Pre-menopause	3	1+ (low)	-	1.5	25	285	240	8.7	7.9	9.3	23
421	48	N0	Pre-menopause	3	1+ (low)	-	1	25	285	240	9.2	8.5	9.9	14
422	57	N0	Post-menopause	2	2+	Negative	0.55	6	285	180	9.3	7.6	9.2	13
423	68	N0	Post-menopause	2	0	-	2.4	15	170	230	10	7.1	9.5	16
424	43	N0	Pre-menopause	2	0	-	2.5	15	170	-	8.1	7.7	8.3	17
425	48	N0	Pre-menopause	2	2+	Negative	1.5	35	255	240	8.6	7.2	9	32
426	38	N0	Pre-menopause	2	1+ (low)	-	2.4	45	300	90	12.3	5.5	9.2	12
427	61	N0	Post-menopause	2	0	-	1.2	15	285	285	11.2	10	9.3	6
428	54	N0	Post-menopause	3	0	-	1.7	40	294	294	9.4	9.3	9	16
429	37	N0	Pre-menopause	2	0	-	0.7	25	180	300	7.1	8.1	8.3	27
430	66	N0	Post-menopause	2	0	-	1.4	20	300	300	12	7.9	9.7	7
431	77	N0	Post-menopause	2	0	-	1.8	25	280	290	11.8	10	8.4	7
432	46	N0	Pre-menopause	2	0	-	2	70	285	195	9.6	6.9	8.1	34
433	51	N0	Post-menopause	2	0	-	1.3	20	300	270	8.1	9	9.3	10
434	49	N0	Pre-menopause	3	1+ (low)	-	1.5	60	300	210	8.2	7.7	8.3	25
435	49	N0	Post-menopause	3	1+ (low)	-	0.6	60	300	210	9.7	6.9	9.1	20
436	62	N0	Post-menopause	2	0	-	1.5	40	300	150	11.8	7.1	10	26
437	63	N0	Post-menopause	2	0	-	1.2	25	290	30	8.2	5.5	9.9	26
438	72	N0	Post-menopause	1	1+ (low)	-	0.7	12	300	270	10.8	7.1	8.8	15
439	58	N0	Post-menopause	2	0	-	1.8	15	240	270	10.2	9.4	8.4	14
440	52	N0	Post-menopause	2	0	-	0.8	10	230	230	8.3	6.6	9.3	18
441	64	N0	Post-menopause	2	0	-	1	10	300	270	9.9	7.7	9.1	16
442	40	N0	Pre-menopause	3	0	-	6	15	270	255	9.3	8.7	8.6	17
443	44	N0	Pre-menopause	2	1+ (low)	-	3.5	12	230	100	10.4	8.7	10	6
444	56	N0	Post-menopause	2	0	-	1.3	35	300	300	11.4	8.8	9.9	5
445	61	N0	Post-menopause	2	1+ (low)	-	2.3	25	285	255	11.2	7.9	10	16
446	66	N0	Post-menopause	2	1+ (low)	-	2	45	230	230	11.3	8.8	9.1	5
447	52	N0	Post-menopause	2	0+ (ultralow)	-	2.6	15	300	270	10	8.1	9.1	12
448	48	N0	Pre-menopause	1	1+ (low)	-	0.6	15	297	30	9	6.5	9	17
449	59	N0	Post-menopause	2	1+ (low)	-	0.7	20	300	270	11.1	9.4	9.8	4
450	53	N0	Post-menopause	2	0	-	1.2	15	300	-	10.7	4	9.9	15
451	53	N0	Post-menopause	2	2+	Negative	7.2	60	230	20	8.6	6.1	9.5	35
452	52	N0	Post-menopause	2	1+ (low)	-	0.7	15	300	-	8.9	5	8.9	23
453	41	N0	Pre-menopause	2	0	-	1.5	14	210	240	8	7	9	18
454	77	N0	Post-menopause	2	2+	Negative	5	40	230	-	10.9	3.3	9.5	43
455	51	N0	Post-menopause	3	1+ (low)	-	1.1	45	210	160	9.4	8.9	8.9	10
456	56	N0	Pre-menopause	2	1+ (low)	-	1.2	25	300	60	10.3	6.6	9.5	18
457	49	N0	Pre-menopause	1	0	-	0.6	10	300	210	11.6	6.6	9.8	12
458	58	N0	Post-menopause	2	0	-	0.6	30	297	285	11	7.9	9	17
459	48	N0	Pre-menopause	2	0	-	2.5	30	230	230	9.3	7.9	9.1	9
460	49	N0	Pre-menopause	2	0	-	1	50	285	240	11.3	10	9.3	5
461	41	N0	Pre-menopause	2	0	-	0.9	15	285	285	10.5	9.9	8.8	6
462	63	N0	Post-menopause	2	2+	Negative	1.3	15	240	210	9.5	7	9.6	20
463	63	N0	Post-menopause	2	2+	Negative	0.7	15	240	210	9.6	6.5	9.5	20
464	59	N0	Post-menopause	2	1+ (low)	-	2.1	18	190	18	9.5	7.3	8.8	16
465	38	N0	Pre-menopause	2	2+	Negative	4	30	270	-	8.4	3.9	9.9	37
466	44	N0	Pre-menopause	2	1+ (low)	-	1.2	20	297	300	10	8.6	9.4	13
467	21	N0	Pre-menopause	1	1+ (low)	-	1.4	20	300	210	10.2	7.6	8.9	21
468	69	N0	Post-menopause	2	0	-	2.5	15	240	25	10	4	8.4	23
469	67	N0	Post-menopause	2	1+ (low)	-	1.5	25	300	60	10.4	8.3	8.3	26
470	50	N0	Pre-menopause	2	1+ (low)	-	2	30	200	300	10.8	8.5	10	31
471	47	N0	Pre-menopause	2	0	-	1.2	20	140	-	8.9	5.5	8.8	24
472	38	N0	Pre-menopause	2	0	-	1.1	20	300	300	9.4	8.7	9.4	14
473	55	N0	Post-menopause	3	2+	Negative	1	15	300	200	10.3	7.7	10	12
474	39	N0	Pre-menopause	2	0	-	2	20	270	300	9.3	9.1	8.9	4
475	49	N0	Pre-menopause	2	0	-	2.5	40	285	297	9.5	9.5	8.9	18
476	44	N0	Pre-menopause	3	0	-	1.9	70	255	255	9	8	7.6	29
477	26	N0	Pre-menopause	2	1+ (low)	-	0.3	20	210	150	8.2	6.9	9.6	22
478	76	N0	Post-menopause	1	1+ (low)	-	2.4	10	300	150	11.7	7.6	9.4	8
479	64	N0	Post-menopause	3	0	-	2	18	145	170	10.3	9.6	8.8	15
480	65	N0	Post-menopause	2	0	-	1.2	20	230	160	11.1	6.3	9.8	18
481	53	N0	Post-menopause	2	1+ (low)	-	1.1	35	290	130	11	6.4	9.8	22
482	57	N0	Post-menopause	3	2+	Negative	3.8	55	200	30	10.2	7.5	9.3	21
483	67	N0	Post-menopause	3	1+ (low)	-	1.5	40	300	300	9.5	9.1	8.7	15
484	43	N0	Pre-menopause	3	1+ (low)	-	1.8	35	170	230	9.2	8.4	9	17
485	41	N0	Pre-menopause	3	2+	Negative	1	30	210	180	10.3	8.6	10	9
486	51	N0	Post-menopause	2	0	-	0.7	25	270	300	9.6	8.6	8.5	15
487	43	N0	Pre-menopause	2	1+ (low)	-	2.6	30	150	240	7.1	7.8	9	23
488	38	N0	Pre-menopause	1	0	-	1.5	10	297	300	8.6	7.8	9.2	14
489	51	N0	Post-menopause	1	1+ (low)	-	0.9	1	100	-	8.4	7.1	8.8	15
490	73	N0	Post-menopause	1	0	-	0.9	6	300	210	11.4	5.4	9.2	12
491	60	N0	Post-menopause	3	0	-	1.4	30	280	28	11.1	4.8	8.4	51
492	49	N0	Pre-menopause	2	0	-	2.5	18	230	230	10.9	9.5	8.9	9
493	53	N0	Post-menopause	2	2+	Negative	1	18	294	300	10.7	9.6	9.9	6
494	59	N0	Post-menopause	2	1+ (low)	-	1.4	20	300	180	9.5	6.3	9.1	16
495	70	N0	Post-menopause	2	0	-	1.2	30	300	270	11.8	8.2	8.8	9
496	66	N0	Post-menopause	2	0	-	2.3	10	285	285	11.1	9.3	9	9
497	70	N0	Post-menopause	3	2+	Negative	3.8	40	300	90	10.6	3.9	9.4	32
498	69	N0	Post-menopause	3	1+ (low)	-	2	30	200	40	11.7	6.6	9.3	17
499	66	N0	Post-menopause	2	0	-	4.2	40	300	240	10.7	7.5	9.5	11
500	44	N0	Pre-menopause	2	1+ (low)	-	1	10	100	170	9.1	8.7	8.5	10
501	50	N0	Pre-menopause	1	0	-	1.1	15	300	300	10	8.7	9	12
502	47	N0	Pre-menopause	2	2+	Negative	1.6	35	285	150	7.8	6.1	8.5	24
503	39	N0	Pre-menopause	2	0	-	1.5	5	230	230	10.2	8.1	9.6	12
504	42	N0	Pre-menopause	2	0	-	2.1	20	170	230	9.6	7.6	9.3	14
505	54	N0	Post-menopause	3	1+ (low)	-	1.3	25	280	210	11.5	8.1	10	10
506	61	N0	Post-menopause	3	1+ (low)	-	1.5	60	270	285	8.6	8.2	9.4	12
507	57	N0	Post-menopause	2	0	-	2.5	25	285	294	10.4	8.6	8.8	10
508	64	N0	Post-menopause	2	0	-	0.8	20	300	-	10.8	4	9	20
509	61	N0	Post-menopause	2	1+ (low)	-	1.4	15	300	300	11.4	8.9	9.1	14
510	51	N0	Post-menopause	2	1+ (low)	-	2	25	300	-	11.4	3.3	8.9	24
511	61	N0	Post-menopause	2	0	-	0.8	6	230	34	9.8	8.5	9.6	11
512	57	N0	Post-menopause	2	1+ (low)	-	1.5	25	300	300	10.9	8.5	8.9	13
513	62	N0	Post-menopause	2	0	-	0.7	25	240	60	11.9	8.8	8.9	4
514	27	N0	Pre-menopause	2	1+ (low)	-	1.4	18	240	130	8.6	8.3	9	17
515	57	N0	Post-menopause	2	0+ (ultralow)	-	2.3	10	240	180	12.2	9	9.2	12
516	48	N0	Pre-menopause	2	0	-	1.4	4	230	230	10.1	8.2	9.2	6
517	43	N0	Pre-menopause	2	0	-	5.5	40	150	285	8.4	7.8	10	24
518	59	N0	Post-menopause	2	0	-	1.3	30	300	300	10.7	9.8	8.5	16
519	52	N0	Post-menopause	2	2+	Negative	1.7	25	280	80	10	8.2	9.7	16
520	61	N0	Post-menopause	2	1+ (low)	-	1.3	20	300	15	12.5	4.1	10	36
521	41	N0	Pre-menopause	1	0+ (ultralow)	-	2	4	III	I	10.1	3.5	9.2	17
522	59	N0	Post-menopause	2	1+ (low)	-	0.8	25	294	60	9.5	5.4	9.2	30
523	43	N0	Pre-menopause	2	0	-	1.2	26	300	40	9.4	6	9.5	22
524	45	N0	Pre-menopause	2	1+ (low)	-	2.5	9	240	240	8.2	6.7	9	21
525	68	N0	Post-menopause	2	0	-	1.4	8	285	285	10.6	8.4	9.1	11
526	47	N0	Pre-menopause	2	1+ (low)	-	2.2	15	285	285	9.8	8.6	8.1	8
527	70	N0	Post-menopause	3	0	-	2	15	297	285	10.9	7.4	10	25
528	42	N0	Pre-menopause	3	2+	Negative	1.9	30	180	15	10.2	4.7	10	38
529	65	N0	Post-menopause	2	0	-	1.4	30	300	300	11.4	9.1	8.4	9
530	46	N0	Pre-menopause	2	1+ (low)	-	3	26	300	300	10.3	9.2	9.6	4
531	43	N0	Pre-menopause	3	1+ (low)	-	2	40	240	60	8.3	6.6	9.7	24
532	56	N0	Post-menopause	3	2+	Negative	2.3	25	270	270	11.8	9.3	9.6	5
533	74	N0	Post-menopause	2	1+ (low)	-	1.4	60	265	70	12.5	8.1	7.6	12
534	57	N0	Post-menopause	2	2+	Negative	6	40	300	270	12.4	6.9	10	47
535	47	N0	Pre-menopause	2	1+ (low)	-	3	10	230	45	11.4	7.4	8.6	21
536	61	N0	Post-menopause	2	2+	Negative	1.2	20	285	60	11.7	5.4	9.5	16
537	39	N0	Pre-menopause	2	0	-	0.6	15	300	300	8.6	8.3	9.3	17
538	30	N0	Pre-menopause	2	0	-	0.36	25	230	100	10.8	6.9	8.1	18
539	48	N0	Pre-menopause	2	0	-	2.2	10	230	230	8.3	7.9	9.7	19
540	53	N0	Post-menopause	3	0	-	1.1	25	225	285	8.5	9.7	8.1	19
541	43	N0	Pre-menopause	2	0	-	2.2	25	240	297	10.2	8.2	9.6	12
542	61	N0	Post-menopause	1	2+	Negative	1.5	15	210	180	10.6	5.8	9.5	20
543	48	N0	Pre-menopause	2	0	-	1.2	9	230	230	9	9	9.2	12
544	52	N0	Post-menopause	2	1+ (low)	-	1.5	35	270	200	9.4	6.8	9	20
545	66	N0	Post-menopause	1	1+ (low)	-	1.7	15	300	180	10.8	7.1	9.7	14
546	39	N0	Pre-menopause	2	0	-	2.8	25	240	160	9.9	8.3	9.3	10
547	74	N0	Post-menopause	2	0	-	3.1	8	290	290	11.8	9.5	7.5	15
548	58	N0	Post-menopause	2	1+ (low)	-	0.8	20	300	300	11	7.5	9	12
549	61	N0	Post-menopause	1	0	-	0.45	1	240	-	7.7	3.5	9	28
550	41	N0	Pre-menopause	1	0	-	1.2	20	250	300	7.8	9.1	9.1	16
551	43	N0	Pre-menopause	3	0	-	3	65	270	150	10	7	8.7	20
552	51	N0	Post-menopause	3	0	-	1.4	30	180	230	8.8	9.2	9	15
553	51	N0	Post-menopause	2	0	-	1.1	16	210	230	9.6	8.3	8.8	10
554	40	N0	Pre-menopause	3	1+ (low)	-	0.7	40	270	240	8.4	7	9.4	23
555	51	N0	Post-menopause	3	1+ (low)	-	1.1	25	260	230	9.1	9.3	8.7	13
556	51	N0	Post-menopause	3	1+ (low)	-	1.2	35	210	250	10.1	8	8.7	17
557	36	N0	Pre-menopause	2	2+	Negative	1.3	18	210	22	8.2	5.6	8.9	22
558	37	N0	Pre-menopause	3	2+	Negative	1.1	25	285	45	8.7	5.8	9.6	22
559	51	N0	Post-menopause	2	0	-	1.8	15	285	285	9.3	9.5	8.9	8
560	59	N0	Post-menopause	3	0	-	2.4	40	200	70	10.3	6.6	8.8	18
561	41	N0	Pre-menopause	2	1+ (low)	-	1	10	240	240	9	8.3	8.8	17
562	67	N0	Post-menopause	3	1+ (low)	-	1	25	180	-	10	5.9	9.6	28
563	44	N0	Pre-menopause	2	1+ (low)	-	1.1	20	300	300	9.3	8	9	16
564	52	N0	Post-menopause	2	1+ (low)	-	2.5	10	240	270	9.2	9	9	11
565	77	N0	Post-menopause	2	0	-	1.8	30	300	60	9.5	5.5	9.1	23
566	56	N0	Post-menopause	2	2+	Negative	1.5	25	290	20	12.3	7.9	9.7	10
567	66	N0	Post-menopause	2	0	-	1.5	25	300	210	11	7.9	9	8
568	42	N0	Pre-menopause	2	0	-	1.2	30	270	-	9.1	6.8	9.4	17
569	49	N0	Pre-menopause	3	0	-	1.5	40	285	270	10.1	8.3	8.9	14
570	60	N0	Post-menopause	2	1+ (low)	-	1.8	25	300	240	11.4	8.9	9.1	23
571	57	N0	Post-menopause	2	0	-	1	25	150	180	9.9	8	9	8
572	73	N0	Post-menopause	3	0	-	2	30	255	255	12.2	8	7.9	6
573	59	N0	Post-menopause	2	0	-	2.1	16	210	230	9.8	8.9	9.7	8
574	42	N0	Pre-menopause	2	1+ (low)	-	2	30	230	230	10.3	8.4	9.4	13
575	76	N0	Post-menopause	2	1+ (low)	-	3	18	300	285	12	7.5	9.4	9
576	55	N0	Post-menopause	2	0	-	3.5	20	300	15	11.3	4.8	8.9	24
577	46	N0	Pre-menopause	3	2+	Negative	1.6	35	200	70	9.3	7	9.3	19
578	68	N0	Post-menopause	2	1+ (low)	-	1.8	5	160	-	8.6	5.8	10	27
579	51	N0	Post-menopause	2	0+ (ultralow)	-	1.3	5	120	120	9.8	7.7	10	18
580	67	N0	Post-menopause	2	1+ (low)	-	1.2	20	300	300	10.7	7.9	9.8	10
581	41	N0	Pre-menopause	2	1+ (low)	-	1.2	20	300	300	8.1	7.6	8.1	22
582	56	N0	Post-menopause	1	1+ (low)	-	3	15	285	150	11.6	8.4	9.6	7
583	41	N0	Pre-menopause	2	1+ (low)	-	1.1	25	240	120	10	8.1	10	7
584	62	N0	Post-menopause	2	2+	Negative	1	15	300	300	9.5	6.8	9.5	18
585	75	N0	Post-menopause	2	1+ (low)	-	0.7	15	300	200	12.5	8.2	10	1
586	58	N0	Post-menopause	2	1+ (low)	-	1.4	14	300	25	11.1	6.1	10	20
587	68	N0	Post-menopause	2	0	-	1.5	15	230	20	12.3	8.6	10	1
588	72	N0	Post-menopause	2	0	-	0.7	28	300	300	10.7	8.4	8.8	16
589	49	N0	Pre-menopause	3	2+	Negative	2.5	65	200	10	10.5	4.2	8.9	43
590	68	N0	Post-menopause	2	1+ (low)	-	1.3	20	300	180	10.9	5.3	9.4	24
591	55	N0	Post-menopause	2	2+	Negative	2.2	20	295	30	11.2	5.4	9.2	18
592	50	N0	Pre-menopause	1	1+ (low)	-	1	5	285	285	8.9	7.3	9.5	13
593	43	N0	Pre-menopause	1	0	-	1.4	7	255	195	9.1	6.8	8.5	23
594	72	N0	Post-menopause	2	0	-	2.1	20	300	30	12.5	5	9.1	28
595	67	N0	Post-menopause	2	0	-	3	20	270	180	10.2	8.4	8.1	9
596	71	N0	Post-menopause	2	1+ (low)	-	0.9	8	294	294	10.3	7.4	9	15
597	49	N0	Pre-menopause	2	2+	Negative	2.2	18	210	200	8.9	8.2	10	10
598	57	N0	Post-menopause	1	0	-	0.9	12	300	300	11.1	9.7	9	5
599	53	N0	Post-menopause	3	0	-	2.8	30	200	120	12.3	6.9	8.7	12
600	49	N0	Pre-menopause	3	1+ (low)	-	0.8	25	140	10	7.9	5	8.4	28
601	65	N0	Post-menopause	2	0	-	5.7	15	285	285	10.8	9.6	9.1	10
602	70	N0	Post-menopause	1	1+ (low)	-	0.9	25	250	200	11.5	7.4	9.2	14
603	71	N0	Post-menopause	2	1+ (low)	-	0.9	17	285	3	11.6	3.8	9.9	19
604	42	N0	Pre-menopause	2	1+ (low)	-	1.5	70	300	180	9.4	7.3	9.2	16
605	45	N0	Pre-menopause	2	1+ (low)	-	1.3	15	255	240	8.9	6.9	9	20
606	46	N0	Pre-menopause	2	1+ (low)	-	1.7	20	285	285	11.2	9.8	9	2
607	50	N0	Pre-menopause	1	0	-	1.7	10	250	250	9.8	7.5	9	15
608	62	N0	Post-menopause	3	1+ (low)	-	4	40	300	300	9.3	8.1	8.3	27
609	41	N0	Pre-menopause	2	1+ (low)	-	1.5	40	297	300	9.6	7.5	9	22
610	64	N0	Post-menopause	2	0	-	2	45	300	270	11.9	7.7	8.5	39
611	44	N0	Pre-menopause	2	0	-	1.5	70	210	90	8.2	6.3	8.5	36
612	46	N0	Pre-menopause	2	1+ (low)	-	1	15	160	160	10	7.9	7.9	18
613	72	N0	Post-menopause	2	0	-	1.5	25	285	15	11.2	4.3	8.6	29
614	71	N1mic	Post-menopause	2	0	-	2.5	18	270	210	10	5.7	8.9	21
615	58	N0	Post-menopause	2	1+ (low)	-	3.5	10	270	150	9.9	8.3	8.9	13
616	42	N0	Pre-menopause	2	0	-	3.4	40	285	270	8.8	6.9	8.4	23
617	68	N0	Post-menopause	2	0	-	1.1	22	290	290	11.8	8.9	10	4
618	53	N0	Post-menopause	3	2+	Negative	1.3	20	300	45	12.5	4.4	9.1	22
619	38	N0	Pre-menopause	2	0	-	2.2	7	270	300	9	8.9	8.4	11
620	63	N0	Pre-menopause	2	0	-	0.8	15	200	100	10	7.3	9.5	19
621	69	N0	Pre-menopause	2	0	-	2.1	10	285	285	11.4	9.3	8.2	7
622	66	N0	Pre-menopause	3	0	-	2.3	45	300	45	12.5	3.8	8.7	47
623	37	N0	Pre-menopause	2	1+ (low)	-	1	10	285	285	9.1	7.9	8.7	19
624	47	N0	Pre-menopause	2	1+ (low)	-	0.8	25	230	230	9.6	9	9.3	11
625	52	N0	Pre-menopause	2	1+ (low)	-	2.5	10	295	4	12.5	6.2	9.9	15
626	45	N0	Pre-menopause	3	1+ (low)	-	1	15	200	200	8.4	6.8	10	25
627	41	N0	Pre-menopause	3	0	-	1.5	55	270	240	8.8	7.4	8.4	27
628	38	N0	Pre-menopause	2	2+	Negative	0.7	20	250	280	10	8.5	9.8	11
629	56	N0	Pre-menopause	1	0	-	1.3	10	300	300	10.4	8.7	9.5	12
630	52	N0	Pre-menopause	2	0	-	1.3	20	90	-	9.5	7.5	9	13
631	55	N0	Pre-menopause	2	0	-	1.8	12	105	120	8.8	8.1	8.5	10
632	69	N0	Pre-menopause	2	0	-	2.5	20	250	255	11	8	9.1	11
633	43	N0	Pre-menopause	2	0	-	2.9	10	270	285	10	8.8	8.9	12
634	62	N0	Pre-menopause	3	2+	Negative	2.3	20	300	240	11.5	7.5	9.4	16
635	69	N0	Pre-menopause	2	1+ (low)	-	1.4	35	300	135	9.6	5.3	9.2	30
636	68	N0	Pre-menopause	2	0	-	2	19	20	10	12.5	7.8	10	18
637	47	N0	Pre-menopause	2	0	-	1.7	10	300	300	8.8	6.9	9.1	16
638	62	N0	Pre-menopause	2	2+	Negative	1.4	18	210	180	10.1	7.8	9.1	14
639	48	N0	Pre-menopause	2	2+	Negative	0.8	25	170	230	8.1	7.7	9.4	17
640	36	N0	Pre-menopause	3	2+	Negative	1.1	25	300	180	8.8	6.6	8.5	26
641	67	N0	Pre-menopause	2	2+	Negative	1.3	20	300	210	11.1	8.2	9.5	14
642	69	N0	Pre-menopause	2	0	-	0.6	20	230	230	10.4	9.2	8.3	15
643	40	N0	Pre-menopause	3	1+ (low)	-	2.1	30	210	170	10.1	8.7	9.1	19
644	66	N0	Pre-menopause	3	1+ (low)	-	0.6	30	300	225	10.5	6.6	9.6	22
645	57	N0	Pre-menopause	2	1+ (low)	-	2	30	250	185	10.6	9	8.8	15
646	49	N0	Pre-menopause	1	0	-	1.6	10	250	250	10.7	8.7	8.7	16
647	56	N0	Pre-menopause	2	2+	Negative	1.3	35	300	270	9.3	6.3	9.8	25
648	54	N0	Pre-menopause	3	0	-	2	50	300	270	9.4	6.9	8.2	24
649	51	N0	Pre-menopause	1	0	-	1.1	9	120	40	8.5	7.5	8.4	21
650	62	N0	Pre-menopause	2	0	-	0.5	15	220	10	10.8	4.7	9.1	19
651	75	N0	Pre-menopause	2	2+	Negative	1.8	50	300	285	10	7.6	8.9	36
652	45	N0	Pre-menopause	2	0	-	1.3	10	160	180	9.7	9	8.3	15
653	76	N0	Pre-menopause	2	1+ (low)	-	2.7	20	285	285	11.9	9.1	8.7	20
654	58	N0	Pre-menopause	2	1+ (low)	-	2	20	300	291	11.6	8.1	10	11
655	58	N0	Pre-menopause	2	0	-	2.5	20	240	90	10.4	5.6	10	19
656	49	N0	Pre-menopause	3	0	-	2.9	35	240	230	9.9	9	8.8	9
657	45	N0	Pre-menopause	2	1+ (low)	-	0.9	20	300	150	8.8	7.2	8.5	16
658	77	N0	Pre-menopause	1	0	-	2.5	2	270	210	12.2	8.8	8.3	2
659	55	N0	Pre-menopause	2	0	-	0.7	8	140	60	8.6	7	9	16
660	49	N0	Pre-menopause	2	2+	Negative	0.8	40	220	90	11.7	3.5	9.3	17
661	51	N0	Pre-menopause	3	0	-	0.6	23	300	-	9.4	5.8	9.7	21
662	61	N0	Pre-menopause	2	0	-	1.8	5	230	50	9.4	6.1	9.7	16
663	60	N0	Pre-menopause	2	1+ (low)	-	1.3	20	290	80	10.8	5	8.5	23
664	64	N0	Pre-menopause	2	2+	Negative	0.8	20	300	210	12.3	5.9	9.3	12
665	35	N0	Pre-menopause	2	1+ (low)	-	2.1	16	140	150	8.9	8.1	9.8	11
666	56	N0	Pre-menopause	2	0	-	1.5	5	160	25	10.9	5.6	9.2	15
667	45	N0	Pre-menopause	1	2+	Negative	1.5	15	285	300	9.2	7.9	9.3	14
668	59	N0	Pre-menopause	2	1+ (low)	-	1.4	25	195	175	8.5	7.2	9.3	20
669	50	N0	Pre-menopause	1	0	-	0.6	10	297	297	8.6	7.3	9.2	14
670	36	N0	Pre-menopause	1	0	-	0.9	5	285	285	9.4	7.6	8.9	20
671	52	N0	Pre-menopause	1	1+ (low)	-	1.5	20	300	300	7.8	7.3	8.8	15
672	61	N0	Pre-menopause	2	0	-	1.2	15	270	297	9.1	7	9	25
673	48	N0	Pre-menopause	2	0	-	1.7	10	230	230	10.6	9	9.1	6
674	69	N0	Pre-menopause	2	0	-	0.5	4	230	230	9.8	7.3	9.6	14
675	59	N0	Pre-menopause	2	2+	Negative	0.5	4	70	-	6.6	3.7	8.8	30
676	59	N0	Pre-menopause	2	0	-	1.5	25	240	297	9.3	9.3	8.9	17
677	56	N0	Pre-menopause	2	1+ (low)	-	3.2	25	270	45	10.3	5.4	9.3	18
678	49	N0	Pre-menopause	2	0	-	1	25	297	60	9.2	6.3	9.3	19
679	61	N0	Pre-menopause	2	1+ (low)	-	1.4	30	230	20	10.7	7	9.6	15
680	56	N0	Pre-menopause	2	0	-	2	30	210	300	8.9	8.2	8.7	19
681	60	N0	Pre-menopause	2	0	-	3.7	8	90	-	10.1	4.8	10	17
682	60	N0	Pre-menopause	3	1+ (low)	-	3	40	150	45	10.7	5.3	8	25
683	46	N0	Pre-menopause	2	0	-	1	20	300	300	9.4	8.8	8.7	15
684	45	N0	Pre-menopause	2	0	-	1.2	18	300	300	9.7	9.9	7.9	12
685	60	N0	Pre-menopause	2	1+ (low)	-	0.6	12	280	6	11.5	5.3	9.3	13
686	72	N0	Pre-menopause	2	0	-	1	20	-	-	5	3.5	8.3	41
687	46	N0	Pre-menopause	2	1+ (low)	-	4	12	230	230	9.5	8.6	9.1	11
688	40	N0	Pre-menopause	2	0	-	1.2	25	270	225	10	7	8.8	31
689	55	N0	Pre-menopause	2	2+	Negative	1.9	5	270	270	8.3	6.5	8.3	22
690	61	N0	Pre-menopause	2	1+ (low)	-	3.5	30	240	105	10.5	6.8	9.1	25
691	56	N0	Pre-menopause	2	1+ (low)	-	1.8	15	270	25	11.5	4.7	8.5	20
692	60	N0	Pre-menopause	2	1+ (low)	-	1	12	210	6	7.4	3.2	8.6	30
693	38	N0	Pre-menopause	1	0	-	0.9	18	255	270	9	8.3	9.6	8
694	59	N0	Pre-menopause	2	0	-	0.9	30	300	-	10.1	4	8.5	26
695	49	N0	Pre-menopause	2	1+ (low)	-	1.5	20	210	140	9.7	8.9	8.6	13
696	62	N0	Pre-menopause	2	0	-	1.6	15	230	170	10.4	7.9	9.7	11
697	46	N0	Pre-menopause	1	1+ (low)	-	1	7	240	285	8	8.1	9.2	11
698	63	N0	Pre-menopause	2	2+	Negative	2.5	10	200	-	8	4.6	8.2	28
699	63	N0	Pre-menopause	2	0	-	0.7	15	300	300	10.9	9.8	7.9	14
700	44	N0	Pre-menopause	2	0	-	1.6	25	300	300	9.7	8.5	8.9	14
701	67	N0	Pre-menopause	2	2+	Negative	2.2	20	300	285	10.9	7.3	9.9	13
702	61	N0	Pre-menopause	1	1+ (low)	-	1.1	10	300	-	7.9	4.6	9.6	27
703	38	N0	Pre-menopause	3	1+ (low)	-	2.8	15	285	285	9	8.3	8.6	14
704	53	N0	Pre-menopause	1	2+	Negative	0.5	5	300	3	10.2	5.6	9.5	15
705	53	N0	Pre-menopause	2	0	-	3.8	10	230	230	9.7	9.7	9.4	6
706	43	N0	Pre-menopause	2	1+ (low)	-	1.7	20	230	230	9.2	8.1	8.5	21
707	46	N0	Pre-menopause	3	0	-	2	45	297	297	10.2	8.1	9.7	7
708	63	N0	Pre-menopause	2	1+ (low)	-	1	20	300	-	9.8	5.6	9.5	17
709	38	N0	Pre-menopause	1	0	-	1.1	7	300	285	10.3	7.4	9.6	13
710	73	N0	Post-menopause	2	1+ (low)	-	1.4	20	270	60	11.9	7.7	9.2	6
711	42	N0	Pre-menopause	2	0	-	1.7	30	230	250	8.8	8.3	8.9	19
712	58	N1mic	Post-menopause	2	1+ (low)	-	0.9	16	260	36	10.1	6.4	9.3	20
713	49	N0	Pre-menopause	2	1+ (low)	-	0.7	15	270	240	10	8.9	10	11
714	52	N0	Post-menopause	2	1+ (low)	-	1.5	40	210	210	8.5	7.6	8.2	25
715	63	N0	Post-menopause	3	1+ (low)	-	2	25	300	30	11.5	6.4	10	23
716	42	N0	Pre-menopause	1	1+ (low)	-	1.4	8	250	250	8.1	8.3	9.1	14
717	62	N0	Post-menopause	2	2+	Negative	2.3	18	240	160	11.1	8.6	9.5	9
718	59	N0	Post-menopause	3	0	-	3	40	100	-	6.1	4.3	8.2	37
719	58	N0	Post-menopause	2	1+ (low)	-	2	20	270	30	8.5	5.5	8.6	26
720	64	N0	Post-menopause	2	0	-	0.9	15	230	230	8.5	7.2	10	22
721	64	N0	Post-menopause	2	0	-	0.5	15	285	180	10.6	7.7	9	13
722	69	N0	Pre-menopause	2	2+	Negative	3	20	240	210	11.7	6.7	10	17
723	43	N0	Pre-menopause	2	1+ (low)	-	1.2	20	220	200	8.8	7.6	9	22
724	45	N0	Pre-menopause	1	1+ (low)	-	1.3	15	255	190	10.4	9.1	9.8	10
725	68	N0	Post-menopause	2	0	-	1.7	10	294	60	11.7	7.6	8.7	14
726	56	N0	Post-menopause	3	1+ (low)	-	1.2	30	260	-	10.3	3.2	9.1	28
727	49	N0	Pre-menopause	2	0	-	1.8	30	290	290	9.9	7.2	8.3	22
728	45	N0	Pre-menopause	3	1+ (low)	-	1.9	35	260	230	10.7	9	10	22
729	51	N0	Pre-menopause	2	1+ (low)	-	0.8	20	210	270	8.8	7.6	10	18
730	55	N0	Post-menopause	2	1+ (low)	-	1.8	20	285	297	9.1	7.2	8.4	24
731	45	N0	Pre-menopause	1	1+ (low)	-	1	10	300	150	9.8	7.9	9.5	12
732	48	N0	Pre-menopause	2	1+ (low)	-	1	10	240	210	10.2	8.4	9.9	10
733	48	N0	Pre-menopause	1	0	-	1.2	15	200	250	9.4	8.2	9.2	15
734	71	N0	Post-menopause	3	0	-	1.9	18	10	-	3.7	3.2	8.5	52
735	66	N0	Pre-menopause	2	0	-	1.2	20	230	230	10.7	8.7	8.5	9
736	39	N0	Pre-menopause	2	1+ (low)	-	0.6	25	6	30	5.5	4.1	7.9	45
737	73	N0	Pre-menopause	2	2+	Negative	1.5	25	297	3	11	3.6	9	25
738	53	N0	Post-menopause	2	0	-	1.2	15	300	240	10.8	8.3	9.1	9
739	37	N0	Pre-menopause	2	0	-	2.4	25	240	210	9.2	6.8	8.3	25
740	68	N0	Pre-menopause	2	0	-	1.2	25	300	300	12.5	10	9.2	6
741	49	N0	Post-menopause	2	0	-	1.3	30	120	270	9	7.9	8.6	19
742	44	N0	Pre-menopause	3	0	-	2	80	240	270	8	8	7.6	30
743	66	N0	Pre-menopause	2	2+	Negative	1.6	15	90	45	10.2	8.7	8.3	16
744	53	N0	Pre-menopause	3	2+	Negative	1	60	300	60	9.7	3.7	8.3	38
745	71	N0	Pre-menopause	2	2+	Negative	1.3	15	270	-	11.3	4.7	8.8	23
746	75	N0	Pre-menopause	2	0	-	1.6	7	300	-	10.7	4.6	9.9	18
747	67	N1, 1	Post-menopause	3	1+ (low)	-	2	25	240	160	7.1	4.9	8.2	32
748	32	N0	Pre-menopause	2	0	-	0.9	25	240	210	10	9.6	9	3
749	49	N0	Pre-menopause	2	2+	Negative	2	15	300	165	11.1	6.9	10	9
750	43	N0	Pre-menopause	2	2+	Negative	3	15	270	270	9.1	7.4	9.6	19
751	72	N0	Post-menopause	2	2+	Negative	1.1	40	300	300	10.3	9.2	9.1	16
752	69	N0	Pre-menopause	2	0	-	0.9	8	290	280	10.3	7.5	9.7	15
753	69	N0	Post-menopause	2	0	-	1.4	10	290	290	11.1	9.1	9.2	12
754	64	N0	Pre-menopause	2	0	-	1.6	60	280	230	10.6	8.1	8.5	12
755	48	N0	Pre-menopause	2	0	-	1.6	20	300	300	8.4	7.6	9	17
756	63	N0	Pre-menopause	2	0	-	2.2	30	300	195	10.1	5.1	8.5	23
757	63	N0	Post-menopause	3	0	-	0.5	10	285	-	10.2	4.2	9.3	19
758	63	N0	Post-menopause	3	0	-	1.5	10	297	-	10.4	5.4	8.8	15
759	51	N0	Pre-menopause	2	0	-	0.7	20	240	210	9.5	6.9	9.6	10
760	54	N0	Pre-menopause	2	0	-	0.8	20	285	270	11.6	8.8	9	12
761	55	N0	Pre-menopause	2	1+ (low)	-	2.3	25	270	110	10.7	5.6	9.9	21
762	69	N0	Pre-menopause	2	1+ (low)	-	1.5	40	285	90	10.7	4.6	9.5	18
763	47	N0	Pre-menopause	2	1+ (low)	-	1.1	15	285	285	9.6	8.8	9.8	8
764	47	N0	Pre-menopause	2	0	-	0.8	10	170	230	7.9	6.7	9	20
765	54	N0	Pre-menopause	2	2+	Negative	1.2	8	285	240	10.3	6.3	9.7	10
766	72	N0	Pre-menopause	2	0	-	1.9	35	240	120	12.2	6.7	7.7	11
767	50	N0	Pre-menopause	2	2+	Negative	1.4	8	300	36	8.9	6	9.6	23
768	66	N0	Pre-menopause	2	0	-	2.3	35	297	297	10.4	6.9	8.7	18
769	52	N0	Pre-menopause	3	2+	Negative	2.2	35	225	105	9.4	4.7	9.7	29
770	64	N0	Pre-menopause	2	0	-	1.1	20	300	210	10.3	6	8.8	16
771	64	N0	Pre-menopause	2	1+ (low)	-	0.8	5	III	I	11.3	5.1	9	19
772	68	N0	Pre-menopause	2	0	-	1.7	20	300	270	10.2	7.5	8.5	20
773	56	N0	Pre-menopause	2	0	-	1.5	20	300	300	11.4	9.9	9.6	3
774	73	N0	Pre-menopause	3	0	-	0.8	30	300	240	11.6	6.9	8.9	10
775	59	N0	Pre-menopause	3	0	-	1.4	60	230	38	10.6	6.5	8.1	27
776	68	N0	Pre-menopause	3	2+	Negative	2.5	25	300	75	11.2	4.1	9.6	23
777	44	N0	Pre-menopause	2	1+ (low)	-	0.6	15	300	300	8.6	8	8.9	12
778	52	N0	Pre-menopause	2	2+	Negative	1.5	18	294	300	10.2	8.8	10	10
779	48	N0	Pre-menopause	3	0	-	0.6	25	297	-	12.5	3.2	10.2	35
780	56	N0	Pre-menopause	1	0	-	1.4	8	250	-	11.5	6.5	9.9	13
781	49	N0	Pre-menopause	1	0	-	1.8	11	200	250	9.7	9.8	9.1	8
782	63	N0	Pre-menopause	2	0	-	1	10	230	170	11.1	7.7	8.9	13
783	41	N0	Pre-menopause	2	0	-	1	15	300	135	9.5	9.3	8.9	13
784	43	N0	Pre-menopause	2	1+ (low)	-	0.5	20	240	285	9.1	8.2	9.8	11
785	43	N0	Pre-menopause	2	1+ (low)	-	0.7	20	294	300	9.5	8.8	9.3	10
786	68	N0	Pre-menopause	2	1+ (low)	-	2.2	16	280	7	11.6	5.2	9.8	11
787	45	N0	Pre-menopause	2	1+ (low)	-	1.2	30	240	270	7.8	8.7	8.8	17
788	45	N0	Pre-menopause	2	2+	Negative	1.3	8	230	130	10.5	8.6	10	12
789	59	N1mic	Post-menopause	2	0	-	1.3	20	300	6	10.8	5.1	8.3	26
790	45	N0	Pre-menopause	2	1+ (low)	-	1.2	10	300	-	9.5	6.1	9.2	15
791	40	N0	Pre-menopause	3	2+	Negative	2.1	28	180	140	9.5	8.3	9.7	19
792	47	N0	Pre-menopause	3	2+	Negative	2.4	25	210	160	9.1	7.2	8.9	14
793	47	N0	Pre-menopause	3	1+ (low)	-	1.5	16	120	60	7.6	7.8	9.3	11
794	46	N0	Pre-menopause	2	0	-	2	17	140	15	9.7	7.5	8.5	23
795	46	N0	Pre-menopause	2	0	-	1.7	30	240	180	9	9.2	9.8	10
796	55	N0	Post-menopause	2	1+ (low)	-	0.8	25	270	270	9.5	8.6	9	13
797	61	N0	Post-menopause	2	1+ (low)	-	1.3	20	300	120	11.6	9	9	10
798	36	N0	Pre-menopause	2	0	-	2.5	10	280	290	11.1	8.7	8.9	12
799	64	N0	Post-menopause	2	2+	Negative	0.8	30	300	300	11.1	9.3	9.5	8
800	70	N0	Post-menopause	2	0	-	1.2	20	300	240	11.6	8.2	8.2	16
801	58	N0	Post-menopause	2	0	-	0.6	40	300	6	8.8	3.2	7.6	31
802	37	N0	Pre-menopause	3	0	-	1.3	35	230	70	10.2	7.3	9.1	18
803	54	N0	Post-menopause	1	2+	Negative	0.9	8	250	130	10.6	6.8	9.6	13
804	68	N0	Post-menopause	3	1+ (low)	-	1.2	70	240	-	6.4	3.2	7.6	57
805	40	N0	Pre-menopause	3	0	-	1.4	35	300	240	10.9	7.9	10	38
806	54	N0	Post-menopause	2	0	-	2.5	15	285	297	9.5	9	9.1	15
807	48	N0	Pre-menopause	2	1+ (low)	-	0.8	20	300	300	10	9.2	8.9	11
808	46	N0	Pre-menopause	2	0	-	1.4	15	297	297	10.1	9.3	9.7	6
809	54	N0	Post-menopause	2	0	-	1.6	30	2.9	290	10.7	8.2	7.6	12
810	44	N0	Pre-menopause	1	0	-	1.2	12	300	300	8.9	9.1	8.8	11
811	73	N0	Post-menopause	2	0	-	1.2	20	285	9	9.9	5.7	9.4	17
812	58	N0	Post-menopause	2	1+ (low)	-	1	35	230	230	11.5	7.1	9.2	19
813	63	N0	Post-menopause	3	0	-	1.9	35	220	240	9.6	9.4	9	18
814	54	N0	Post-menopause	2	2+	Negative	2	40	250	27	11.3	6.5	9.2	23
815	54	N1mic	Post-menopause	1	1+ (low)	-	0.7	5	180	-	8.4	6.8	9.7	14
816	51	N0	Post-menopause	2	2+	Negative	1.4	15	300	300	8.5	7.1	8.4	20
817	68	N0	Post-menopause	2	1+ (low)	-	1	15	240	45	10.8	6.5	8.7	18
818	54	N0	Post-menopause	2	0	-	2	10	230	230	10.9	6	9.7	12
819	48	N0	Pre-menopause	2	0	-	0.8	50	270	300	9.6	8.4	9.1	16
820	68	N0	Post-menopause	2	0	-	1.3	18	297	45	10.1	6.1	8.6	18
821	67	N0	Post-menopause	2	0	-	1.3	25	280	260	10.2	5.9	8.9	18
822	47	N0	Pre-menopause	2	2+	Negative	1.5	20	300	300	9.4	8.6	9.8	9
823	41	N0	Pre-menopause	3	0	-	1.5	15	200	200	8.5	8.9	7.8	22
824	51	N0	Post-menopause	3	0	-	2.2	22	200	40	11.3	7	9.9	5
825	47	N0	Pre-menopause	1	0	-	0.5	2	200	250	7.7	6.5	9.7	18
826	66	N0	Post-menopause	2	2+	Negative	0.6	10	300	270	10.1	7.9	9.1	15
827	64	N0	Post-menopause	2	1+ (low)	-	2.5	10	294	270	10.9	8.2	9.6	8
828	47	N0	Pre-menopause	2	0	-	1	20	300	300	10.1	8.8	9.3	15
829	63	N0	Post-menopause	2	0	-	4	10	270	150	10.9	5	9.3	13
830	29	N0	Pre-menopause	2	0	-	1.5	20	240	210	9.5	7.3	8	17
831	66	N1mic	Post-menopause	2	0	-	1.5	20	300	285	11.9	8.1	9	8
832	57	N0	Post-menopause	2	2+	Negative	0.5	10	180	-	10.8	4.5	10	19
833	63	N0	Post-menopause	2	1+ (low)	-	1.2	20	300	300	11.2	8.8	9.4	2
834	59	N0	Post-menopause	2	1+ (low)	-	0.7	25	220	-	5.6	3.8	8.1	41
835	68	N0	Post-menopause	3	0	-	1.2	40	200	100	7.9	4.5	7.6	31
836	63	N0	Post-menopause	3	2+	Negative	1.1	25	15	-	6.3	4	9.4	33
837	38	N0	Pre-menopause	2	1+ (low)	-	1	15	300	270	9.4	7.3	9.4	14
838	46	N0	Pre-menopause	2	2+	Negative	0.9	10	220	280	8.6	7.4	9.1	20
839	70	N0	Post-menopause	2	0	-	3.7	18	220	230	10.6	10	8.9	6
840	66	N0	Post-menopause	2	0	-	1	17	300	60	11.3	5.8	9.7	13
841	64	N1mic	Post-menopause	3	1+ (low)	-	1.7	30	300	-	11.9	3.2	8.4	32
842	52	N0	Post-menopause	2	2+	Negative	2.2	18	280	140	11.6	7.9	10	10
843	63	N0	Post-menopause	3	2+	Negative	2	70	40	11	10.7	3.2	8.7	37
844	67	N0	Post-menopause	3	2+	Negative	1.9	40	280	18	11.1	3.2	9.9	25
845	50	N0	Pre-menopause	2	1+ (low)	-	1.8	5	230	45	10.3	8.6	9.1	8
846	64	N0	Post-menopause	3	0	-	1.7	40	300	-	11.6	4.3	10	24
847	52	N0	Post-menopause	2	0	-	1.7	25	285	300	10.5	8.5	8.8	14
848	47	N0	Pre-menopause	2	0	-	0.85	20	300	120	8	8.1	9	15
849	36	N0	Pre-menopause	2	0	-	2.5	20	135	285	8.8	8	9.9	12
850	48	N0	Pre-menopause	3	2+	Negative	4.7	70	270	270	8.1	7	10	41
851	56	N0	Post-menopause	2	1+ (low)	-	1.4	50	275	70	11.2	7.5	8.7	13
852	39	N0	Pre-menopause	2	1+ (low)	-	0.6	8	220	-	8.1	5.5	9.8	15
853	40	N0	Pre-menopause	1	2+	Negative	0.6	15	300	300	9.2	10	9.9	7
854	53	N0	Post-menopause	2	2+	Negative	0.8	20	300	30	10.7	6.2	8.5	26
855	35	N0	Pre-menopause	2	1+ (low)	-	0.9	15	300	300	9	8.4	8.7	12
856	47	N0	Pre-menopause	1	0	-	1.5	5	297	297	9	8.1	9.6	12
857	40	N0	Pre-menopause	3	1+ (low)	-	1.2	40	300	300	7.8	8.2	7.9	24
858	53	N0	Post-menopause	3	0	-	0.4	35	240	30	7.2	3.3	7.9	38
859	68	N0	Post-menopause	3	0	-	1.1	35	300	300	12.2	8.7	9.1	5
860	67	N0	Post-menopause	3	1+ (low)	-	2.6	40	300	270	11.2	8.1	8.7	25
861	45	N0	Pre-menopause	2	0	-	0.6	5	255	-	9.2	4.9	9.1	20
862	63	N0	Post-menopause	2	1+ (low)	-	2.5	35	230	-	9.2	6.5	8.7	27
863	72	N0	Post-menopause	2	1+ (low)	-	3	30	285	60	10.9	9.1	8.8	11
864	64	N0	Post-menopause	1	0	-	1.1	5	285	150	8.6	6.5	8.9	21
865	59	N0	Post-menopause	3	0	-	1.7	38	285	90	10.5	5.9	8.9	26
866	44	N0	Pre-menopause	3	0	-	1.5	35	285	225	9.4	7.4	9.4	28
867	60	N0	Post-menopause	2	2+	Negative	3.5	20	210	-	9.9	3.5	9.5	20
868	80	N0	Post-menopause	3	0	-	3.6	22	300	300	12.5	5.8	8.9	17
869	55	N0	Post-menopause	2	2+	Negative	1.5	30	280	110	10.5	8.4	9.2	18
870	47	N0	Pre-menopause	1	0	-	1	10	270	270	8.9	7.8	9.3	14
871	59	N0	Post-menopause	2	0	-	1.7	13	230	50	12.5	6.8	9.9	7
872	42	N0	Pre-menopause	2	1+ (low)	-	2	20	270	300	9.9	8.3	10	13
873	42	N0	Pre-menopause	2	1+ (low)	-	0.7	20	270	300	10.7	8.9	10.1	5
874	78	N0	Pre-menopause	2	0	-	1.5	18	300	300	10.5	9	9.5	9
875	78	N0	Post-menopause	2	0	-	1.2	20	300	285	12.5	9.5	9.6	8
876	52	N0	Pre-menopause	2	0	-	2.5	20	285	270	10.8	9	8.9	11
877	57	N0	Post-menopause	2	1+ (low)	-	0.9	10	210	210	9.2	5.6	9	32
878	51	N0	Post-menopause	2	2+	Negative	2	20	230	45	10.1	6	9.8	19
879	43	N0	Pre-menopause	2	0	-	2.5	20	300	300	9.3	8.1	9.3	15
880	62	N0	Post-menopause	2	0	-	0.5	5	300	-	10.5	5.3	9.9	21
881	68	N0	Post-menopause	2	2+	Negative	2	40	270	210	11.4	9.4	9.7	17
882	49	N0	Post-menopause	2	2+	Negative	1.2	18	230	140	10.1	8.2	10	12
883	61	N0	Post-menopause	3	0	-	1.7	26	265	85	10.9	5.8	9.5	13
884	55	N0	Post-menopause	2	0	-	1.1	30	290	290	9.4	9.1	8.5	11
885	42	N0	Pre-menopause	2	1+ (low)	-	1.8	2	240	240	9.2	7.4	9.3	18
886	46	N0	Pre-menopause	2	1+ (low)	-	2.8	10	285	285	8.8	8.9	9.4	14
887	48	N0	Pre-menopause	2	1+ (low)	-	0.8	17	285	150	10.4	7.4	9.7	15
888	72	N0	Post-menopause	3	1+ (low)	-	6	40	285	285	10.4	8.2	9.6	19
889	73	N0	Pre-menopause	3	0	-	1.3	25	200	10	11.9	4.7	10	28
890	51	N0	Pre-menopause	1	0	-	1.5	10	210	180	8.7	6.5	10	30
891	72	N0	Post-menopause	2	1+ (low)	-	1	30	200	-	10.9	5.6	9.4	13
892	46	N0	Pre-menopause	3	0	-	2	30	285	-	9.9	5.6	8.9	23
893	50	N0	Pre-menopause	2	1+ (low)	-	1.1	28	230	180	10.6	8.7	8.8	13
894	58	N1mic	Post-menopause	1	0	-	1.2	10	297	30	10.4	5.2	9.8	16
895	68	N0	Post-menopause	2	2+	Negative	1	25	230	230	10.4	8.8	9.4	16
896	54	N0	Post-menopause	2	0	-	1.1	15	300	240	9.8	7	9.4	17
897	45	N0	Pre-menopause	2	2+	Negative	3.5	25	300	210	10.4	6.4	8.7	25
898	38	N0	Pre-menopause	1	0	-	1.5	7	300	285	10.4	7.4	9.8	11
899	42	N0	Pre-menopause	2	2+	Negative	0.5	15	300	300	9.7	8.5	9.9	7
900	67	N0	Post-menopause	2	1+ (low)	-	2.2	35	285	180	10.9	6.1	10	21
901	61	N0	Post-menopause	2	0	-	1.2	10	230	230	11.3	7.8	8.8	17
902	60	N0	Post-menopause	2	1+ (low)	-	1	20	213	-	10.4	4.5	9.7	21
903	45	N0	Pre-menopause	3	0	-	2	40	300	270	10.7	8.8	8.6	32
904	50	N0	Pre-menopause	2	0	-	1.2	2	120	105	8.1	6.3	9.1	19
905	48	N0	Pre-menopause	2	1+ (low)	-	1.2	20	240	240	9.5	8.7	9.5	9
906	52	N1mic	Post-menopause	2	1+ (low)	-	1.6	15	285	225	9.9	7.1	9.4	20
907	55	N0	Post-menopause	1	0	-	1.2	11	250	30	9.6	6.3	9.5	19
908	63	N0	Post-menopause	3	2+	Negative	1.7	30	300	270	11.1	9.1	10	9
909	52	N0	Post-menopause	3	0	-	1.2	25	240	300	7.9	8.6	9.3	19
910	45	N0	Pre-menopause	2	0	-	1.3	20	290	280	9.8	8.7	9.6	11
911	78	N0	Post-menopause	2	0	-	2.7	12	270	240	11.5	8.6	9.2	8
912	43	N0	Pre-menopause	2	1+ (low)	-	1.2	25	270	255	10.6	7.7	10	26
913	67	N1, 1	Post-menopause	2	1+ (low)	-	1.2	20	297	15	12.5	4.7	10	14
914	62	N0	Post-menopause	2	2+	Negative	1.8	12	280	20	10	6.9	9.4	20
915	62	N0	Post-menopause	3	1+ (low)	-	6.2	15	270	285	9.9	9.2	9.9	6
916	45	N0	Pre-menopause	3	1+ (low)	-	2.4	30	300	300	10.2	9	8.8	13
917	46	N0	Pre-menopause	2	0	-	0.8	10	300	300	9.9	7.7	9.9	16
918	44	N0	Pre-menopause	1	1+ (low)	-	0.5	2	180	120	9.2	8.5	9.4	11
919	54	N0	Post-menopause	2	0	-	0.9	12	230	230	9.3	8	8.8	14
920	62	N0	Post-menopause	2	1+ (low)	-	1	10	230	230	11.6	8.5	9.7	3
921	52	N0	Pre-menopause	2	0	-	2	5	270	210	11.9	7.5	9.3	13
922	56	N0	Post-menopause	2	2+	Negative	2.8	25	297	297	12	9	9.9	21
923	57	N0	Post-menopause	3	1+ (low)	-	2	90	210	-	10.7	3.2	8.3	42
924	53	N0	Post-menopause	2	1+ (low)	-	1.4	25	220	230	7.8	8.8	8.8	18
925	72	N0	Post-menopause	3	2+	Negative	2.3	30	300	300	12.5	9.2	10	5
926	62	N0	Post-menopause	2	2+	Negative	2.3	20	240	210	11.2	6.9	8.5	14
927	47	N0	Pre-menopause	2	1+ (low)	-	1.5	35	285	300	9.8	7.9	9.4	13
928	47	N0	Pre-menopause	1	1+ (low)	-	1.2	5	285	285	9.6	7.2	9.8	14
929	70	N0	Post-menopause	2	2+	Negative	2	35	280	12	11.7	6.3	9.6	18
930	61	N0	Post-menopause	3	1+ (low)	-	2	30	300	300	10.7	8.5	9.2	14
931	49	N0	Pre-menopause	2	1+ (low)	-	1.1	15	285	240	10.4	7.4	9.2	19
932	60	N0	Post-menopause	2	0	-	2	25	297	297	12.5	7.9	8.8	17
933	61	N0	Post-menopause	2	1+ (low)	-	2	10	300	240	11.3	7.7	9.5	11
934	44	N0	Pre-menopause	2	1+ (low)	-	0.6	35	270	255	7.8	6.1	9.9	23
935	44	N0	Pre-menopause	3	1+ (low)	-	1.6	35	270	255	6.8	5.8	9.8	26
936	73	N0	Post-menopause	2	2+	Negative	1.6	12	297	297	11.3	8.2	9.4	14
937	28	N0	Pre-menopause	2	1+ (low)	-	1	10	230	230	10.1	7.8	9.6	18
938	58	N0	Post-menopause	2	0	-	1.4	18	260	6	10.2	4.7	8.7	20
939	55	N0	Post-menopause	3	0	-	2.3	12	270	300	10.2	8.3	8.8	16
940	70	N0	Post-menopause	2	1+ (low)	-	0.7	20	300	300	11.3	9.1	9.6	7
941	59	N0	Post-menopause	2	1+ (low)	-	1.3	15	300	270	10.6	8.7	9.4	8
942	47	N0	Pre-menopause	2	0	-	1.5	10	210	300	8.3	7.5	8.6	16
943	47	N0	Pre-menopause	1	1+ (low)	-	0.9	35	270	270	10	10	8.5	7
944	74	N0	Post-menopause	3	2+	Negative	2	40	300	45	11.1	4.2	10	23
945	60	N0	Post-menopause	2	1+ (low)	-	1.8	45	230	230	10.3	9.4	9.3	16
946	40	N0	Pre-menopause	2	0	-	1.6	25	180	294	7.8	7.8	9.8	21
947	52	N0	Post-menopause	2	1+ (low)	-	1.4	18	240	210	11.5	7.9	10	4
948	71	N0	Post-menopause	2	2+	Negative	6	20	300	240	10.1	7.4	10	17
949	43	N0	Pre-menopause	1	1+ (low)	-	0.9	5	175	225	10.2	9.2	10	6
950	45	N0	Pre-menopause	2	0	-	1.3	40	300	285	11.8	7.7	9.1	30
951	51	N0	Pre-menopause	1	2+	Negative	0.9	10	250	10	10.4	5.8	9.7	17
952	54	N1mic	Post-menopause	2	0	-	2.3	15	230	230	11.7	8.8	10	7
953	62	N0	Post-menopause	3	0	-	1.7	25	270	-	11.2	3.5	8.5	32
954	46	N0	Pre-menopause	1	1+ (low)	-	1.4	15	250	-	11.5	8	9.7	14
955	53	N1, 1	Post-menopause	2	1+ (low)	-	1.6	14	230	180	9.5	7.6	9.3	12
956	39	N0	Pre-menopause	3	1+ (low)	-	2	40	200	-	3.8	3.2	8.6	55
957	65	N0	Post-menopause	3	0	-	2	50	200	200	9.7	7.9	8.8	25
958	51	N0	Post-menopause	2	1+ (low)	-	1	25	230	100	9.4	5.6	8.5	21
959	57	N0	Post-menopause	3	0	-	1.1	15	200	140	11.7	8.3	9	7
960	69	N0	Post-menopause	2	0	-	3.5	25	220	-	11.8	3.9	9.5	14
961	61	N0	Post-menopause	1	0	-	0.6	10	300	270	11.4	9	9.5	4
962	72	N0	Post-menopause	3	1+ (low)	-	1	30	300	90	10.7	5.5	8.8	18
963	73	N0	Post-menopause	2	1+ (low)	-	1.1	15	300	285	10.1	7.9	9.4	12
964	68	N0	Post-menopause	2	0	-	0.7	10	300	300	9.2	7.3	8.8	15
965	64	N0	Post-menopause	3	0+ (ultralow)	-	2.3	30	250	150	10.9	6.3	9.3	28
966	51	N0	Post-menopause	2	0	-	1.6	50	250	25	9.9	4.6	8.4	22
967	46	N0	Pre-menopause	2	2+	Negative	1.5	25	220	170	9.4	7.5	8.7	11
968	54	N0	Post-menopause	1	1+ (low)	-	1.3	25	300	300	11	8.2	8.5	10
969	52	N0	Post-menopause	2	0	-	1.5	26	220	10	10.7	3.9	9.1	18
970	44	N0	Pre-menopause	3	0	-	1	15	285	255	10.1	7.7	9	14
971	58	N0	Post-menopause	2	1+ (low)	-	1.2	10	220	10	9.8	4.1	9.8	26
972	73	N0	Post-menopause	2	0	-	1.5	10	270	270	12.3	10	8.7	5
973	61	N1mic	Post-menopause	2	0	-	2.2	12	230	-	11.8	6.9	9.7	8
974	56	N0	Post-menopause	2	2+	Negative	1.5	30	270	-	11	3.5	10	36
975	49	N0	Pre-menopause	2	0	-	2.2	13	230	230	10.1	8.4	8.7	18
976	46	N0	Pre-menopause	1	1+ (low)	-	1.5	10	300	300	8.8	8.9	8	19
977	44	N0	Pre-menopause	3	0	-	1.1	25	300	300	9.6	8.4	9.5	14
978	63	N0	Post-menopause	2	0	-	1.7	25	280	80	10.6	6.8	9.8	19
979	45	N0	Pre-menopause	2	2+	Negative	1.5	30	230	170	8.7	8.4	9	18
980	75	N0	Post-menopause	2	1+ (low)	-	3.5	5	285	285	11.5	9.8	9.7	4
981	59	N0	Post-menopause	2	0	-	0.5	5	160	35	10.2	6.2	9	14
982	51	N0	Post-menopause	2	0	-	1.9	17	300	300	9.4	8.7	8.9	11
983	48	N0	Pre-menopause	2	1+ (low)	-	2.2	8	170	230	8.8	8.8	9.1	13
984	52	N0	Post-menopause	2	2+	-	1.2	5	300	300	10.4	9	8.9	11
985	75	N1, 1	Post-menopause	2	0	-	2.2	12	230	230	11.5	8.4	8.8	13
986	50	N0	Pre-menopause	2	2+	Negative	1.6	25	260	170	10.5	7.2	9.8	15
987	68	N0	Post-menopause	2	0	-	1.1	5	230	170	12.2	6.4	9.8	8
988	64	N1, 1	Post-menopause	3	0	-	1.8	15	300	300	10	6.1	8.2	21
989	52	N0	Post-menopause	2	0	-	1.6	20	150	180	9	8.3	9.3	17
990	47	N0	Pre-menopause	3	1+ (low)	-	2.2	30	285	255	9.9	8.5	10	10
991	53	N0	Post-menopause	3	2+	Negative	2.2	20	300	210	10.5	7.4	9.5	17
992	51	N0	Post-menopause	2	1+ (low)	-	1.5	25	294	270	10.1	6.8	9.4	16
993	51	N0	Post-menopause	2	0	-	2.2	7	230	230	8.5	8.7	9.3	10
994	61	N0	Post-menopause	3	0	-	2	50	300	-	9.9	3.2	8	42
995	46	N0	Pre-menopause	1	1+ (low)	-	1.2	7	180	250	8.3	8.8	9.2	13
996	56	N0	Post-menopause	3	0	-	1.7	30	300	-	10.3	4.5	8.3	20
997	52	N0	Post-menopause	2	1+ (low)	-	1.3	20	300	210	9.1	8.4	8.6	16
998	47	N0	Pre-menopause	2	2+	Negative	1.5	5	230	20	9.6	7.6	9.7	10
999	66	N0	Post-menopause	2	0	-	4	8	240	-	9.7	6.6	9.4	18
1000	46	N0	Pre-menopause	2	1+ (low)	-	1.2	16	240	120	9.7	6.6	9.4	18
1001	61	N0	Post-menopause	2	2+	Negative	3.5	18	230	230	9.5	8.7	9.8	28
1002	51	N0	Post-menopause	3	0	-	1	30	200	205	8.1	6	7.6	46
1003	48	N0	Pre-menopause	2	1+ (low)	-	1.2	34	120	102	7.9	6.9	10.6	18
1004	68	N0	Post-menopause	2	2+	Negative	2.5	15	300	-	10.7	5.5	9.9	22
1005	40	N0	Pre-menopause	1	0	-	1.2	7	210	294	8.6	9	9.6	12
1006	47	N0	Pre-menopause	2	0	-	1.5	12	255	294	9.8	8.4	9.5	11
1007	56	N0	Post-menopause	2	1+ (low)	-	2	20	240	180	8.5	6.7	9.1	20
1008	57	N0	Post-menopause	2	0	-	0.55	15	300	-	10.2	3.7	8.1	25
1009	74	N1, 1	Post-menopause	2	1+ (low)	-	2.2	3	60	60	10.8	7.6	9.3	12
1010	43	N0	Pre-menopause	1	0	-	0.8	9	210	270	7.6	8	9.4	17
1011	57	N0	Post-menopause	2	2+	Negative	0.8	15	280	250	10.3	6.5	9.8	20
1012	51	N0	Post-menopause	2	0	-	1.8	35	300	300	10.6	9.8	9.1	7
1013	53	N0	Pre-menopause	2	2+	Negative	1.5	35	300	300	10.4	8.5	8.8	10
1014	45	N0	Pre-menopause	2	2+	Negative	2	20	285	210	9.6	8	9.8	14
1015	56	N0	Post-menopause	1	1+ (low)	-	1.5	10	270	150	11.6	8.6	9.7	4
1016	59	N0	Post-menopause	2	1+ (low)	-	0.6	15	300	270	8.4	5.1	9.2	28
1017	54	N1mic	Post-menopause	3	0	-	1.7	70	270	300	10.8	9.1	9.2	17
1018	52	N0	Post-menopause	3	1+ (low)	-	1.7	60	210	300	10.2	10	8.8	15
1019	48	N0	Pre-menopause	2	0	-	2	15	270	300	10.9	9.7	9.9	8
1020	57	N0	Post-menopause	2	1+ (low)	-	1.1	15	230	230	11.1	7.2	10.9	15
1021	44	N0	Pre-menopause	3	1+ (low)	-	1.2	30	260	230	10.6	9.9	9.6	8
1022	60	N0	Post-menopause	3	0	-	1.5	30	294	270	10.6	7.1	7.9	18
1023	60	N0	Post-menopause	3	1+ (low)	-	2.8	30	285	120	11.5	7.1	9.2	21
1024	58	N1, 2	Post-menopause	3	1+ (low)	-	0.8	10	285	240	9	6.8	8.1	25
1025	62	N0	Post-menopause	2	0	-	0.2	25	294	150	10.9	7.4	8.1	16
1026	45	N0	Pre-menopause	2	0	-	1.5	15	297	297	11.2	9.6	9.5	6
1027	45	N0	Pre-menopause	2	0	-	1.2	10	297	297	10.9	8.3	9.7	10
1028	69	N0	Post-menopause	2	0	-	0.9	15	270	6	6.5	4.7	7.7	29
1029	56	N1mic	Post-menopause	2	1+ (low)	-	1.5	10	270	270	8	8.7	9.1	16
1030	45	N0	Pre-menopause	2	0	-	2	15	230	230	10.1	7.7	9.6	18
1031	50	N0	Pre-menopause	2	0	-	1.2	10	230	230	9.7	8.7	9.4	15
1032	48	N0	Pre-menopause	2	1+ (low)	-	1.5	17	300	300	9.8	8.2	9.4	15
1033	66	N0	Post-menopause	2	0	-	0.9	25	-	-	10.4	6.8	8.6	18
1034	65	N0	Post-menopause	1	0	-	2.8	12	300	195	10.9	7.6	9.3	18
1035	50	N0	Post-menopause	1	0	-	0.5	8	285	255	8.4	7.4	8.7	21
1036	55	N0	Post-menopause	2	0	-	1.7	30	220	140	10.7	5.5	8.2	28
1037	64	N0	Post-menopause	1	0	-	1.4	8	285	285	7.6	6.8	8.2	27
1038	63	N0	Post-menopause	2	0	-	1.1	8	300	300	10.4	8.9	8.5	12
1039	70	N0	Post-menopause	1	0	-	0.9	15	300	300	10.5	9.4	7.8	7
1040	47	N0	Pre-menopause	3	2+	Negative	2.5	20	165	-	9.4	4.6	9.4	51
1041	53	N0	Post-menopause	2	0	-	1.2	20	255	297	8.6	8.7	9.4	15
1042	58	N0	Post-menopause	3	0	-	0.9	50	285	300	9.5	8	8.3	28
1043	70	N0	Post-menopause	3	0	-	1.3	40	300	240	9.7	7	8.6	18
1044	54	N0	Post-menopause	1	0	-	1.5	5	250	250	9.8	8	8.2	15
1045	71	N1, 3	Post-menopause	1	0	-	1	5	250	20	10.4	6.7	8.1	21
1046	69	N0	Post-menopause	2	0	-	0.25	15	230	160	10.8	7.1	9.4	10
1047	32	N0	Pre-menopause	2	1+ (low)	-	1.7	10	170	170	9.6	8.1	9.4	14
1048	41	N0	Pre-menopause	2	1+ (low)	-	4.4	30	210	285	10.3	10	9.3	3
1049	52	N0	Post-menopause	1	0	-	0.6	2	250	250	8.9	6.7	9.5	12
1050	59	N0	Post-menopause	1	0	-	0.6	12	300	300	10.9	8.1	8.4	15
1051	52	N0	Post-menopause	2	0	-	0.8	20	270	210	9.8	7.5	9.3	12
1052	59	N0	Post-menopause	2	0	-	1.2	25	300	240	8.1	7.7	8.5	21
1053	69	N0	Post-menopause	1	0	-	0.7	12	300	300	10.2	6.9	8.7	15
1054	57	N0	Post-menopause	3	0	-	2.3	12	270	-	12.1	3.2	8.8	34
1055	60	N0	Post-menopause	2	0	-	1.2	15	230	230	11.1	8	8.9	15
1056	71	N1, 1	Post-menopause	2	2+	Negative	4.2	20	285	75	9.9	7.3	8.8	13
1057	40	N0	Pre-menopause	2	2+	Negative	2.2	15	270	240	7.1	5.6	9.9	28
1058	68	N0	Post-menopause	2	1+ (low)	-	1.1	20	300	240	10	7.3	8.3	13
1059	64	N0	Post-menopause	3	0	-	5.5	65	300	210	9.4	5.1	9.7	26
1060	73	N0	Post-menopause	2	2+	Negative	2.7	30	195	-	11.4	5.2	9.2	17
1061	62	N0	Post-menopause	2	1+ (low)	-	1.3	15	200	-	10.2	5.1	9.8	19
1062	69	N0	Post-menopause	2	2+	Negative	1.5	18	180	50	9.5	6.5	9.1	15
1063	72	N0	Post-menopause	2	0	-	0.75	12	230	230	11	8.2	9.6	10
1064	57	N0	Post-menopause	2	0	-	1.2	25	297	297	10.5	8.4	9.4	14
1065	68	N0	Post-menopause	2	1+ (low)	-	3.5	20	300	210	12.5	6.8	10.6	3
1066	68	N0	Post-menopause	2	0	-	1	15	300	180	10.4	6.6	9.5	11
1067	64	N0	Post-menopause	2	0	-	5.8	10	285	60	9.6	4.7	9.7	20
1068	37	N0	Pre-menopause	2	0	-	1.5	15	290	45	10.7	6.3	7.6	14
1069	42	N0	Pre-menopause	3	0	-	0.9	35	300	120	9.3	7	10.1	18
1070	54	N0	Post-menopause	2	0	-	1.2	15	200	40	7.9	6.5	8.1	21
1071	74	N0	Post-menopause	2	0	-	2	30	297	297	11.3	8.8	8.6	10
1072	45	N0	Pre-menopause	3	0	-	1.8	20	270	300	8.7	8.2	9	15
1073	63	N1, 1	Post-menopause	1	2+	Negative	4.4	20	300	300	10	9.9	8.8	9
1074	47	N0	Pre-menopause	2	0	-	1.8	20	300	300	9.5	7.5	9	14
1075	69	N0	Post-menopause	2	0	-	1.6	12	230	230	10.7	8.8	8.2	9
1076	63	N0	Post-menopause	2	0	-	2.8	20	300	-	9.7	6	9.5	21
1077	61	N0	Post-menopause	2	0	-	2.7	17	230	230	10	7.8	9.2	16
1078	54	N0	Post-menopause	2	1+ (low)	-	1.9	20	230	-	10.1	3.5	9.5	29
1079	51	N0	Post-menopause	1	1+ (low)	-	1.3	8	210	230	10.5	9.6	9.3	5
1080	46	N0	Pre-menopause	2	0	-	1.5	25	240	297	8.8	7.8	9.4	18
1081	57	N0	Post-menopause	2	1+ (low)	-	2	15	300	6	11.2	4.3	9.7	30
1082	45	N0	Pre-menopause	1	1+ (low)	-	2.4	10	285	285	8.6	8.1	9.3	15
1083	48	N0	Pre-menopause	2	1+ (low)	-	0.7	10	85	180	6.8	7.9	8.8	22
1084	58	N0	Post-menopause	2	2+	Negative	1.6	18	210	190	10.7	10	9.3	8
1085	63	N0	Post-menopause	3	1+ (low)	-	2.3	40	300	60	12.5	5.8	9.8	22
1086	63	N0	Post-menopause	2	1+ (low)	-	1.1	20	285	15	11.3	5.9	9.7	14
1087	55	N0	Post-menopause	2	0	-	2	20	300	270	10.5	8.3	9.2	10
1088	52	N0	Post-menopause	2	0	-	1.3	10	300	240	10.9	7.5	9	11
1089	47	N0	Pre-menopause	1	1+ (low)	-	1.2	10	240	260	7.6	8.6	9.4	17
1090	43	N0	Pre-menopause	1	1+ (low)	-	0.7	15	30	100	6.6	7.4	9.8	20
1091	69	N0	Post-menopause	2	0	-	4.5	7	270	90	10.4	6.3	10.3	15
1092	64	N0	Post-menopause	2	0	-	1.2	20	220	-	11.6	4.5	10	23
1093	77	N1, 2	Post-menopause	2	0	-	1.8	4	300	240	9.1	6.6	9.7	18
1094	43	N0	Pre-menopause	2	0	-	0.9	8	270	285	9.1	8	8.7	15
1095	48	N0	Pre-menopause	1	1+ (low)	-	1	5	300	300	8.2	9.5	9.5	11
1096	64	N0	Post-menopause	2	1+ (low)	-	1.2	30	200	30	10.1	4.9	9.3	23
1097	58	N0	Post-menopause	2	0	-	1.8	50	285	165	11.5	5.7	9.9	31
1098	44	N0	Pre-menopause	2	0	-	2.6	20	230	230	10.4	8.5	9.5	14
1099	41	N0	Pre-menopause	2	2+	Negative	1.3	30	270	240	10.3	8.1	9.6	12
1100	71	N0	Post-menopause	2	0	-	2.1	20	210	240	9.5	8.9	8.6	16
1101	79	N0	Post-menopause	3	0	-	1.5	20	200	40	9.6	7.5	9.9	17
1102	65	N1mic	Post-menopause	1	0	-	2	2	300	300	11.3	9.9	9.2	7
1103	38	N0	Pre-menopause	1	0	-	1	15	297	297	9.4	7.2	9.5	18
1104	44	N0	Pre-menopause	2	0	-	1.6	12	230	230	10	7.5	9.9	11
1105	39	N0	Pre-menopause	1	0	-	2	20	270	297	11.4	9.3	9.8	8
1106	55	N0	Post-menopause	2	0	-	0.9	15	230	230	9.6	7.8	8.7	19
1107	47	N0	Pre-menopause	2	0	-	1.1	16	30	30	7.6	7.7	8.7	19
1108	67	N1, 1	Post-menopause	3	0	-	1.3	25	200	-	10.9	3.2	9	13
1109	49	N0	Pre-menopause	2	1+ (low)	-	2	35	230	70	8.1	7.1	8.6	25
1110	51	N0	Post-menopause	2	0	-	0.7	15	240	90	8.2	5.7	8.6	22
1111	66	N0	Post-menopause	2	0	-	0.9	5	300	300	11.9	10	8.4	9
1112	72	N0	Post-menopause	2	1+ (low)	-	0.8	5	285	60	9.9	4.9	9	23
1113	51	N0	Post-menopause	2	1+ (low)	-	1.2	10	285	285	10.9	8.1	9.9	9
1114	73	N0	Post-menopause	2	0	-	1.1	8	285	285	10.4	6.8	8.6	16
1115	44	N0	Pre-menopause	2	0	-	1.2	10	255	285	8.6	8.5	8.3	15
1116	54	N1, 1	Post-menopause	2	0	-	2.9	3	300	90	10.8	5.7	9.3	19
1117	51	N0	Post-menopause	2	0	-	0.8	10	240	210	9.7	7.2	9.1	14
1118	45	N0	Pre-menopause	2	0	-	1.3	25	240	225	8.3	6.7	8.6	29
1119	35	N0	Pre-menopause	2	0	-	1.6	23	160	110	9.1	8.3	9.6	8
1120	60	N0	Post-menopause	2	1+ (low)	-	1	15	180	270	8.1	8.3	8.5	20
1121	77	N0	Post-menopause	2	0	-	3.4	18	230	70	11	6.1	9.1	17
1122	51	N1, 1	Post-menopause	3	2+	Negative	1.3	40	270	30	8.4	5.2	9.6	24
1123	66	N0	Post-menopause	1	1+ (low)	-	1.1	20	300	-	11	9	8.8	16
1124	50	N0	Pre-menopause	2	0	-	0.9	15	285	300	8.7	8.1	9.3	9
1125	69	N0	Post-menopause	2	0	-	2	15	300	75	10.8	5.8	9	13
1126	68	N0	Post-menopause	2	1+ (low)	-	2.4	25	285	285	11.5	7.8	9.4	11
1127	60	N1, 1	Post-menopause	1	0	-	1.5	15	300	270	11.1	8	9.2	22
1128	68	N0	Post-menopause	2	0	-	1.6	15	285	270	12.5	8.1	8.8	11
1129	56	N0	Post-menopause	1	0	-	1.3	8	255	225	10.2	7.5	9.7	16
1130	46	N0	Pre-menopause	3	2+	Negative	0.7	50	255	294	8.5	7	9.8	24
1131	44	N0	Pre-menopause	2	1+ (low)	-	1.5	30	250	300	9.4	7.4	9.6	21
1132	44	N0	Pre-menopause	2	0	-	0.9	20	230	250	10	7.7	9.8	8
1133	32	N0	Pre-menopause	3	0	-	1.2	30	300	300	10.1	8.8	9.1	13
1134	59	N1, 1	Post-menopause	1	2+	Negative	1.5	15	280	-	10	4.4	9	23
1135	45	N0	Pre-menopause	3	0	-	1.8	55	200	-	10.5	4.5	8.3	52
1136	63	N0	Post-menopause	2	1+ (low)	-	1	30	297	297	12.2	8.4	10.2	14
1137	50	N0	Post-menopause	2	0	-	1.5	17	300	300	9.5	8.6	10	10
1138	40	N0	Pre-menopause	2	1+ (low)	-	1.2	20	285	-	7.2	5.7	9.8	28
1139	62	N0	Post-menopause	3	0	-	1	40	300	210	11.4	7.7	9.4	26
1140	57	N1, 2	Post-menopause	3	0	-	1.6	18	240	11	11.7	6.2	8.1	16
1141	70	N0	Post-menopause	2	0	-	1	10	10	160	10.5	9.1	8.9	16
1142	70	N0	Post-menopause	2	1+ (low)	-	2.2	7	260	290	9.8	10	8.9	8
1143	42	N0	Pre-menopause	2	0	-	0.9	20	230	230	9.2	7.1	9.3	16
1144	65	N0	Post-menopause	2	1+ (low)	-	1	25	270	-	11.3	3.8	10.1	18
1145	63	N0	Post-menopause	2	1+ (low)	-	1.4	35	220	70	10.4	4.7	7.9	38
1146	42	N0	Pre-menopause	2	1+ (low)	-	2.5	20	225	210	9.4	7.7	9.5	15
1147	60	N0	Post-menopause	2	1+ (low)	-	2	25	230	230	11.3	8.1	9.7	9
1148	62	N0	Post-menopause	1	2+	Negative	0.8	12	210	170	10.7	9	10.3	11
1149	49	N0	Pre-menopause	2	0	-	0.6	5	15	210	9.9	8.2	9.6	17
1150	51	N0	Post-menopause	1	0	-	0.8	7	285	90	9.2	6.9	9.3	15
1151	45	N0	Pre-menopause	3	1+ (low)	-	3.6	25	200	200	9.2	8	9.1	21
1152	54	N0	Post-menopause	3	2+	Negative	1.5	50	300	120	11.3	5.4	9.7	42
1153	48	N0	Pre-menopause	1	0	-	1.8	5	200	250	9	7.5	9.3	15
1154	62	N0	Post-menopause	3	0	-	1.1	30	260	280	10.7	10	9.3	1
1155	57	N0	Post-menopause	2	1+ (low)	-	1	18	300	180	10.3	6.4	9.5	13
1156	75	N1, 1	Post-menopause	1	1+ (low)	-	1.4	10	270	285	12.2	10	9.7	2
1157	66	N0	Post-menopause	1	0	-	1.1	15	200	250	8.7	7.6	8.6	19
1158	58	N0	Post-menopause	1	0	-	1.1	18	300	300	9.8	9.4	9.1	8
1159	58	N0	Post-menopause	2	2+	Negative	1.8	35	300	300	11.5	7.9	9.8	16
1160	46	N0	Pre-menopause	2	0	-	1.7	15	195	225	8.5	7.8	9.3	14
1161	51	N1, 1	Post-menopause	2	2+	Negative	1.5	25	270	270	9.1	9	9.4	13
1162	62	N0	Post-menopause	1	0	-	1.2	5	240	130	10.3	5.3	9.4	15
1163	41	N0	Pre-menopause	1	0	-	1	5	-	210	7.6	7.5	9.8	14
1164	54	N0	Post-menopause	3	2+	Negative	1.2	25	285	180	9.8	4.2	8.7	29
1165	41	N0	Pre-menopause	2	0	-	2.3	45	250	30	11.5	5.7	9.9	22
1166	45	N0	Pre-menopause	3	1+ (low)	-	2.1	40	210	180	9.1	9.5	9	14
1167	52	N0	Post-menopause	1	1+ (low)	-	0.7	20	300	300	11.4	9	9.2	5
1168	58	N0	Post-menopause	2	2+	Negative	1	35	285	297	10.1	8.2	9.3	25
1169	67	N0	Post-menopause	2	2+	Negative	1.3	20	300	75	9.4	5.2	9.5	23
1170	43	N0	Pre-menopause	1	0	-	1.2	4	60	250	8.8	9.1	10.4	9
1171	73	N1, 2	Post-menopause	2	0	-	3.2	25	220	-	11.1	3.2	8.9	22
1172	73	N0	Post-menopause	2	0	-	1.5	12	230	90	10.7	5.6	9.3	21
1173	67	N0	Post-menopause	3	0	-	1	35	200	40	11.8	6.3	9.3	27
1174	63	N0	Post-menopause	1	0	-	0.8	10	294	297	9.1	7.1	9.3	15
1175	61	N1, 2	Post-menopause	2	0	-	1	20	294	300	9.5	9.4	9	15
1176	48	N0	Pre-menopause	3	1+ (low)	-	1.3	25	200	-	5	3.7	9.2	42
1177	49	N0	Perimenopause	2	0	-	0.8	30	300	300	9.3	9	8.9	11
1178	58	N1, 1	Post-menopause	2	0	-	2.1	14	255	170	10.8	7.3	8.8	18
1179	58	N1, 1	Post-menopause	2	0	-	1.2	16	210	90	11.2	7.9	8.6	15
1180	33	N0	Pre-menopause	1	0	-	0.36	15	240	270	8.8	8.7	9.3	18
1181	53	N0	Post-menopause	3	2+	Negative	3.5	30	300	210	11.4	6.9	8.9	15
1182	38	N0	Pre-menopause	3	2+	Negative	2.2	30	285	285	9.5	9.1	9.2	14
1183	48	N1, 1	Post-menopause	1	0	-	1.2	7	270	170	10.8	7.2	9.9	4
1184	63	N0	Post-menopause	2	0+ (ultralow)	-	1	10	120	6	10.1	5.3	8.5	24
1185	48	N0	Pre-menopause	2	0	-	1	35	300	120	10	6.5	9.8	17
1186	56	N0	Post-menopause	2	1+ (low)	-	1.4	10	295	240	12.1	9.3	9.9	2
1187	47	N0	Pre-menopause	2	1+ (low)	-	1	30	240	230	10.3	8.9	9.4	13
1188	69	N0	Post-menopause	3	1+ (low)	-	1.9	50	215	215	9.4	8.9	8	20
1189	66	N0	Post-menopause	2	0	-	2.6	25	285	285	11.6	10	8.5	6
1190	50	N0	Perimenopause	2	0	-	3.5	8	230	230	9.7	7.2	9.6	15
1191	60	N0	Post-menopause	2	1+ (low)	-	1.5	25	297	105	11.2	6.2	10.3	10
1192	77	N1, 1	Post-menopause	2	1+ (low)	-	1.6	10	285	180	11.5	6.7	9.6	12
1193	54	N1, 2	Post-menopause	2	1+ (low)	-	1.6	15	285	270	11.3	8.1	10.3	10
1194	71	N0	Post-menopause	2	2+	Negative	0.8	25	300	75	11.6	6.3	10.5	15
1195	46	N0	Pre-menopause	3	2+	Negative	0.9	25	285	240	8.4	8	10.2	28
1196	41	N0	Pre-menopause	3	1+ (low)	-	1.2	15	140	140	7.9	7.7	9.5	21
1197	36	N0	Pre-menopause	3	1+ (low)	-	1.2	70	300	180	10.5	7.2	9.6	24
1198	56	N0	Post-menopause	2	0	-	0.8	12	230	170	9.8	6.4	8.9	18
1199	83	N1, 3	Post-menopause	2	0	-	3	20	220	15	7.5	3.8	8.5	34
1200	63	N0	Post-menopause	1	1+ (low)	-	2.3	20	270	270	9.3	9.8	10.1	10
1201	48	N0	Pre-menopause	3	0	-	1	41	140	30	9.1	7.2	7.6	23
1202	50	N0	Perimenopause	2	1+ (low)	-	1.2	20	270	270	9.3	8.4	8.9	20
1203	49	N0	Pre-menopause	3	0	-	1.5	15	180	210	10.8	7.6	7.6	19
1204	60	N0	Post-menopause	3	0	-	1.2	15	285	270	9.6	7.8	8.3	23
1205	43	N0	Pre-menopause	2	0	-	1.3	15	180	300	10.5	7.8	9.2	14
1206	76	N1, 2	Post-menopause	2	1+ (low)	-	2.5	20	300	140	10.5	7.1	8.9	19
1207	63	N0	Post-menopause	2	1+ (low)	-	1.5	22	300	-	10.1	3.8	9.8	23
1208	46	N0	Pre-menopause	1	1+ (low)	-	1.3	15	255	297	9.1	7.8	10.3	10
1209	67	N0	Post-menopause	3	2+	Negative	2.4	35	240	30	10.6	3.2	8.7	35
1210	57	N0	Post-menopause	2	2+	Negative	1.3	15	285	285	11.2	7.1	9.8	11
1211	46	N0	Pre-menopause	2	1+ (low)	-	2.5	25	255	225	9.1	8	9.3	15
1212	61	N0	Post-menopause	2	0	-	4.2	25	300	300	12.5	10	9.3	6
1213	45	N0	Pre-menopause	2	1+ (low)	-	3.8	15	III	III	9.3	7.8	9.3	18
1214	46	N0	Pre-menopause	2	1+ (low)	-	1	25	300	300	10.2	9.8	9.6	5
1215	43	N0	Pre-menopause	2	1+ (low)	-	2.6	20	285	285	9.4	7.9	9.5	35
1216	59	N1, 1	Post-menopause	2	1+ (low)	-	2	45	275	200	12.2	9.1	9.3	10
1217	59	N0	Post-menopause	1	1+ (low)	-	0.8	5	275	60	11.8	8.3	10.1	2
1218	50	N0	Post-menopause	2	0	-	2.1	20	225	120	9.8	7.8	9.4	6
1219	61	N0	Post-menopause	1	0	-	1.5	10	250	250	9.6	8.4	10.1	13
1220	45	N0	Pre-menopause	2	0	-	0.7	15	240	300	8.6	7.7	9.7	16
1221	79	N0	Post-menopause	3	2+	Negative	2.5	50	300	300	10.6	8.8	9.1	20
1222	70	N1, 1	Post-menopause	2	0	-	3.5	15	300	3	11.6	4.4	7.6	26
1223	49	N0	Perimenopause	1	1+ (low)	-	1	30	255	200	9.9	9	9.2	17
1224	44	N0	Pre-menopause	3	1+ (low)	-	1.1	40	210	285	7.6	6.4	8.5	29
1225	73	N1, 1	Post-menopause	2	0	-	1	25	230	230	11.1	8.3	9.2	11
1226	62	N0	Post-menopause	3	0	-	2.2	45	300	300	11.1	8	9.1	13
1227	44	N0	Pre-menopause	2	1+ (low)	-	1	40	240	270	7.4	7.9	8.9	17
1228	40	N0	Pre-menopause	2	0	-	2.3	20	300	300	10.5	9	9.6	7
1229	54	N0	Post-menopause	2	2+	Negative	0.9	35	220	-	8.3	3.2	10.4	39
1230	47	N0	Pre-menopause	2	0	-	1.11	2	230	230	9.8	6.4	9.2	17
1231	75	N0	Post-menopause	3	0	-	2.7	15	30	15	10.3	6.3	8.8	24
1232	59	N0	Post-menopause	2	0	-	2.2	25	300	300	11.1	8.8	10.1	9
1233	54	N0	Post-menopause	2	0	-	2.3	30	300	300	10.6	8.5	8.5	14
1234	48	N0	Pre-menopause	3	0	-	2.7	40	240	-	10.3	6	7.9	20
1235	65	N1, 1	Post-menopause	2	0	-	2.8	25	300	300	9	7.1	8.8	25
1236	62	N0	Post-menopause	3	0	-	2.5	5	100	100	11.7	5.9	8.4	16
1237	58	N0	Post-menopause	1	1+ (low)	-	1	10	210	90	9.5	5.4	8.2	25
1238	40	N0	Pre-menopause	1	0	-	0.9	8	270	300	7.4	7.7	8.4	18
1239	66	N0	Post-menopause	2	1+ (low)	-	1.3	30	300	-	11.1	3.8	9.8	17
1240	49	N0	Perimenopause	2	0	-	1.5	15	285	285	10	8.4	9.1	13
1241	65	N0	Post-menopause	3	0	-	2.5	35	270	230	10.1	7.9	8.6	24
1242	52	N0	Post-menopause	2	0	-	2	6	100	10	10	7.2	9.7	21
1243	64	N0	Post-menopause	3	0	-	1.7	90	300	240	11.6	6.2	8	47
1244	30	N0	Pre-menopause	2	0	-	1.5	18	230	230	9.1	7.5	9.6	13
1245	64	N0	Post-menopause	2	0	-	1	25	230	45	12.3	5.7	9.8	10
1246	53	N1mic	Post-menopause	2	0	-	1.2	18	300	180	11.2	7.3	9.8	11
1247	50	N0	Perimenopause	1	2+	Negative	1.2	15	255	285	8.2	7.5	9.5	18
1248	77	N1, 3	Post-menopause	3	0	-	1.2	25	200	30	12.5	5.6	10	12
1249	62	N0	Post-menopause	1	1+ (low)	-	1.3	5	270	100	11.4	5.9	9.5	10
1250	58	N1mic	Post-menopause	2	0	-	1.5	32	300	210	11.7	8.1	9.8	9
1251	50	N0	Post-menopause	2	0	-	1.5	20	270	300	10.3	9.4	9.7	7
1252	65	N0	Post-menopause	2	1+ (low)	-	1	12	270	-	8.4	3.6	9.8	33
1253	52	N0	Post-menopause	1	0	-	1.4	6	290	290	8.9	8.2	9.3	12
1254	51	N0	Post-menopause	2	0	-	2	30	297	297	10.7	8.9	9.4	11
1255	35	N0	Pre-menopause	2	1+ (low)	-	1.2	25	285	300	10.2	8	10.1	10
1256	77	N1, 1	Post-menopause	1	0	-	1.6	10	300	300	10.7	9	9.4	10
1257	60	N0	Post-menopause	3	0	-	1	30	285	90	10	5.6	9.4	18
1258	57	N0	Post-menopause	2	2+	Negative	1.5	15	285	270	11.2	8.2	9.9	13
1259	51	N0	Perimenopause	1	0	-	1.8	8	285	285	8.1	7	8.7	19
1260	58	N0	Post-menopause	2	0	-	5	10	220	170	11.7	4.3	9.6	20
1261	41	N0	Pre-menopause	2	1+ (low)	-	2	35	270	210	11	7.5	10.2	27
1262	61	N0	Post-menopause	3	0	-	0.8	30	294	294	12.4	9.3	9.8	1
1263	80	N0	Post-menopause	2	0	-	3.2	22	300	300	12.1	8.9	7.6	8
1264	44	N0	Pre-menopause	3	1+ (low)	-	2.3	35	215	100	9.9	7	9.7	14
1265	62	N0	Post-menopause	1	0	-	1.1	7	285	285	9.3	8.3	9.6	20
1266	52	N0	Post-menopause	2	0	-	1.6	18	280	290	10.9	7.3	9.2	15
1267	75	N0	Post-menopause	2	0	-	0.7	60	280	180	12.5	8.9	9.9	1
1268	44	N0	Pre-menopause	2	0	-	2.2	15	230	230	8.6	7.2	8.1	24
1269	55	N0	Post-menopause	1	1+ (low)	-	0.9	10	230	3	10.8	4.7	9.9	14
1270	55	N0	Post-menopause	1	2+	Negative	0.8	10	300	75	9.6	7.4	9.8	12
1271	70	N0	Post-menopause	2	0	-	0.6	30	285	30	9.4	3.2	7.7	34
1272	62	N1, 1	Post-menopause	3	2+	Negative	0.6	35	240	18	9.8	6.8	9.4	47
1273	53	N0	Post-menopause	3	2+	Negative	1.7	30	120	90	8.4	3.2	9.5	44
1274	73	N1mic	Post-menopause	2	2+	Negative	1.5	10	220	140	10.8	5.5	10.7	13
1275	73	N1, 2	Post-menopause	2	1+ (low)	-	0.6	10	230	230	11.4	8.1	9.2	5
1276	70	N0	Post-menopause	2	1+ (low)	-	2.1	35	300	200	12.5	8.9	9.1	11
1277	44	N0	Pre-menopause	1	1+ (low)	-	2.4	25	300	285	10.3	7.9	9.5	14
1278	66	N0	Post-menopause	1	0	-	2.5	10	210	180	10.2	7.4	9.4	11
1279	40	N0	Pre-menopause	2	2+	Negative	0.5	18	294	300	9.8	9	10.3	7
1280	40	N0	Pre-menopause	2	2+	Negative	0.9	15	270	300	9.7	9	9.9	9
1281	57	N0	Post-menopause	3	0	-	1.6	50	300	300	11.9	10	8.5	10
1282	59	N0	Post-menopause	2	0	-	1.4	22	240	-	10.6	3.2	9.5	23
1283	54	N0	Post-menopause	2	1+ (low)	-	1.6	10	230	45	11.9	6.6	9.7	13
1284	57	N1, 1	Post-menopause	3	1+ (low)	-	1.3	30	280	180	9.6	7.5	7.7	16
1285	60	N0	Post-menopause	3	1+ (low)	-	1.7	80	32	-	5.9	3.2	9.7	62
1286	53	N0	Post-menopause	2	1+ (low)	-	0.8	5	270	270	8.4	6.3	9.6	19
1287	50	N0	Perimenopause	3	1+ (low)	-	1.7	30	240	-	11.3	6.1	9.9	10
1288	57	N0	Post-menopause	2	0	-	3.2	25	285	180	11.5	7.8	9.4	10
1289	71	N0	Post-menopause	2	2+	Negative	1.5	10	300	-	10.4	4.8	10.3	22
1290	52	N0	Post-menopause	2	0	-	1.5	10	300	255	10.1	8.7	9.1	8
1291	46	N0	Pre-menopause	2	1+ (low)	-	2.5	50	300	300	8.3	8.2	8.9	24
1292	58	N0	Post-menopause	3	0	-	0.7	20	285	120	6.9	4.5	9.1	33
1293	51	N0	Perimenopause	2	1+ (low)	-	1.8	25	230	230	10.6	5.9	9	28
1294	66	N1mic	Post-menopause	2	0	-	1.2	60	290	290	9.1	8.4	9.7	19
1295	46	N0	Pre-menopause	2	0	-	2.3	15	270	285	8.4	7.4	9.4	18
1296	46	N0	Pre-menopause	1	1+ (low)	-	2.5	40	300	300	8.1	8	10	12
1297	70	N1, 2	Post-menopause	2	1+ (low)	-	2.2	12	230	100	12.5	6.7	9.4	16
1298	62	N0	Post-menopause	3	0	-	2	35	300	30	11.6	4.1	8.8	30
1299	62	N0	Post-menopause	2	1+ (low)	-	1.5	18	300	195	9.9	6.2	10.7	16
1300	59	N0	Post-menopause	1	0	-	1	20	240	270	9.6	7.5	9	23
1301	44	N0	Pre-menopause	2	1+ (low)	-	4	15	240	-	10.2	9.8	8.4	8
1302	54	N0	Post-menopause	2	1+ (low)	-	2.7	35	285	3	9.2	4.7	10.1	25
1303	76	N1, 2	Post-menopause	2	1+ (low)	-	3.5	15	225	16	10.3	7.3	9.7	9
1304	65	N0	Post-menopause	2	1+ (low)	-	2.3	35	220	46	11.3	6.9	10.1	7
1305	56	N0	Post-menopause	1	0	-	1.1	8	130	10	10.8	6.2	9.7	16
1306	51	N1mic	Post-menopause	3	0	-	2.5	45	270	11	9.9	5.6	9.6	31
1307	61	N0	Post-menopause	2	1+ (low)	-	1.5	25	300	6	11.6	4	10.4	41
1308	57	N0	Post-menopause	2	0	-	1.5	12	230	230	11.8	8.5	9.4	9
1309	64	N0	Post-menopause	2	1+ (low)	-	2.2	25	297	297	11.1	8.2	9.6	12
1310	63	N0	Post-menopause	2	0	-	1.4	35	230	230	11.9	8.1	9.1	15
1311	38	N0	Pre-menopause	1	1+ (low)	-	1.7	18	230	200	9	9	9.2	10
1312	58	N1mic	Post-menopause	2	2+	Negative	2	20	300	3	10.6	3.9	9.9	30
1313	44	N0	Pre-menopause	2	1+ (low)	-	1	10	100	-	8.6	5.4	8.8	18
1314	57	N0	Post-menopause	1	0	-	1.7	18	210	-	10.8	6.1	9.7	14
1315	57	N0	Post-menopause	1	1+ (low)	-	0.9	8	260	35	11.1	7.5	10.1	8
1316	68	N0	Post-menopause	3	0	-	1.8	15	300	3	8.9	5.5	10	19
1317	63	N0	Post-menopause	3	2+	Negative	2.4	75	300	270	11.9	7.2	8.5	44
1318	42	N0	Pre-menopause	2	2+	Negative	0.8	18	260	160	10.5	7.2	9.2	14
1319	56	N1, 1	Post-menopause	2	1+ (low)	-	2.5	15	300	-	11.1	4.3	9.1	17
1320	58	N0	Post-menopause	2	0	-	0.9	10	210	270	10.9	7.8	9.5	12
1321	54	N1mic	Post-menopause	1	1+ (low)	-	1.4	8	294	150	10.7	7	9.7	7
1322	78	N0	Post-menopause	2	2+	Negative	2.5	20	300	300	10.8	8.7	10.1	15
1323	78	N0	Post-menopause	3	0	-	2	30	300	300	11.7	9.1	10	5
1324	69	N0	Post-menopause	2	0	-	0.7	20	230	230	11.5	9.5	10	2
1325	50	N0	Perimenopause	3	1+ (low)	-	1.8	25	260	240	10.3	9.1	9.1	14
1326	62	N0	Post-menopause	2	0	-	1.5	15	285	270	10.1	7.3	8.6	17
1327	51	N0	Perimenopause	2	0	-	1	7	285	45	11.1	8.1	9.3	10
1328	40	N0	Pre-menopause	2	0	-	0.8	15	230	230	11.4	6.9	10	12
1329	49	N0	Perimenopause	2	1+ (low)	-	1.5	5	285	270	8.6	8.2	9.6	14
1330	48	N0	Pre-menopause	2	1+ (low)	-	1.6	10	170	230	7.9	8.3	9.1	15
1331	68	N0	Post-menopause	2	0	-	4.5	30	50	-	7.7	4.4	9.7	39
1332	46	N0	Pre-menopause	3	0	-	2.1	70	290	290	9.2	8	8.3	28
1333	71	N0	Post-menopause	2	1+ (low)	-	1	10	270	165	10.8	9	9.3	5
1334	70	N1, 1	Post-menopause	2	1+ (low)	-	2.2	17	285	255	11.3	10	9.4	1
1335	44	N0	Pre-menopause	2	0	-	1.6	18	170	100	8.9	5.3	9.2	22
1336	49	N0	Perimenopause	3	0	-	1.9	25	200	-	11	3.6	8.9	38
1337	59	N0	Post-menopause	3	0	-	1.5	30	300	30	12.5	3.8	9.3	25
1338	53	N0	Post-menopause	2	0	-	0.8	20	300	300	9.7	10	9.8	11
1339	66	N0	Post-menopause	3	2+	Negative	1.8	30	285	150	11.6	6.4	10.2	20
1340	46	N0	Pre-menopause	1	0	-	1	10	240	255	8.9	8.4	9.4	18
1341	28	N0	Pre-menopause	2	1+ (low)	-	2.2	20	294	150	10.7	6.8	9.9	21
1342	73	N0	Post-menopause	3	0	-	1.8	35	280	280	11	8	9.1	28
1343	39	N0	Pre-menopause	1	1+ (low)	-	1.2	2	285	60	11.1	8	10.4	4
1344	60	N0	Post-menopause	2	2+	Negative	2.1	25	300	-	11.4	4.4	9	22
1345	73	N1, 1	Post-menopause	2	0	-	5.8	20	300	300	11.3	7.8	9.5	12
1346	55	N0	Post-menopause	2	0	-	2.3	8	230	70	8.9	6.2	10	18
1347	57	N0	Post-menopause	2	0	-	1	20	300	240	10.8	7.7	9.9	5
1348	61	N1, 3	Post-menopause	2	0	-	1.5	20	300	30	10.3	4.2	8.5	28
1349	53	N1, 1	Post-menopause	3	1+ (low)	-	2	70	285	240	5.2	3.5	7.6	58
1350	47	N0	Pre-menopause	3	1+ (low)	-	2	50	150	-	10.4	3.5	9.4	38
1351	71	N0	Post-menopause	3	2+	Negative	1.5	20	285	120	11	6.4	10.1	16
1352	63	N0	Post-menopause	2	2+	-	2.2	12	230	20	11.5	7.9	9.5	8
1353	55	N0	Post-menopause	3	0	-	1.7	27	200	5	10.1	4.3	8.4	29
1354	44	N0	Pre-menopause	1	1+ (low)	-	1.9	15	294	270	9.1	8.1	10	14
1355	57	N1, 1	Post-menopause	1	0	-	0.5	15	297	297	9.8	8.2	9.8	18
1356	38	N0	Pre-menopause	2	1+ (low)	-	2	40	260	240	10.1	7	9.2	22
1357	65	N1, 1	Post-menopause	2	0	-	2.7	15	300	270	11.2	8.3	9.5	11
1358	61	N0	Post-menopause	2	0	-	2	15	300	300	10	8.1	9.6	16
1359	68	N1, 1	Post-menopause	2	1+ (low)	-	3.8	8	285	255	11.4	8.6	9.7	9
1360	57	N0	Post-menopause	3	0	-	1.3	25	294	6	10.5	4.2	9.6	54
1361	49	N0	Pre-menopause	2	1+ (low)	-	0.9	20	240	210	8	8	9.3	20
1362	59	N1mic	Post-menopause	2	1+ (low)	-	4.5	25	105	25	8.7	5.4	8.5	27
1363	35	N0	Pre-menopause	3	0	-	2.2	10	140	140	10.3	9	9.5	20
1364	58	N0	Post-menopause	2	0	-	2.2	35	280	240	11.8	9.9	9.3	4
1365	51	N1, 1	Post-menopause	2	0	-	2	18	300	300	10.3	9.8	9.9	7
1366	68	N0	Post-menopause	3	0	-	1.2	30	300	300	11.6	7.3	9.8	30
1367	47	N0	Pre-menopause	1	0	-	1	20	285	297	8.6	8.5	9	14
1368	71	N0	Post-menopause	2	0	-	1	30	300	300	11.1	8.6	8.6	11
1369	49	N0	Pre-menopause	2	0	-	0.8	3	90	20	9.4	5.3	10.7	23
1370	34	N0	Pre-menopause	2	1+ (low)	-	1.3	5	170	160	7.9	8	9.5	14
1371	54	N0	Post-menopause	3	0	-	1.5	25	300	25	9.7	3.5	8	28
1372	50	N0	Perimenopause	3	0	-	2	35	200	200	8.5	9.3	8.5	14
1373	52	N0	Post-menopause	2	1+ (low)	-	1.5	15	240	145	9	7.3	10	17
1374	57	N0	Post-menopause	2	1+ (low)	-	1.1	15	270	-	9.8	4.3	9.7	25
1375	70	N0	Post-menopause	2	0	-	0.7	6	230	230	9.7	6.1	9.4	19
1376	53	N0	Post-menopause	2	2+	Negative	0.5	10	90	240	8.3	7.7	9.9	15
1377	50	N0	Post-menopause	2	1+ (low)	-	1.5	10	75	-	7	4.5	8.5	24
1378	63	N0	Post-menopause	2	2+	Negative	1.7	17	230	230	11	9.8	9.7	11
1379	43	N0	Pre-menopause	3	0	-	1.9	20	240	210	8.6	7.9	8.1	22
1380	43	N0	Pre-menopause	2	0	-	1.4	20	240	210	8.3	7.5	8.8	24
1381	67	N0	Post-menopause	3	1+ (low)	-	1.2	30	260	230	10.2	9.1	9	9
1382	67	N0	Post-menopause	2	1+ (low)	-	1.8	65	294	150	11.2	6.5	9.2	40
1383	68	N1, 2	Post-menopause	3	1+ (low)	-	5.2	35	300	240	11.3	7.2	10.9	31
1384	56	N1, 1	Post-menopause	3	1+ (low)	-	1.9	50	300	300	11.5	9.7	10	37
1385	43	N0	Pre-menopause	2	0	-	1.2	35	230	160	9.2	7.8	9.3	17
1386	45	N0	Pre-menopause	2	1+ (low)	-	2.3	10	165	135	8.8	7.9	9.6	14
1387	39	N0	Pre-menopause	2	0	-	1	5	240	285	10.1	8.2	9.2	8
1388	42	N0	Pre-menopause	2	0	-	1.6	25	230	230	10	8.2	9.5	19
1389	54	N1, 1	Post-menopause	3	2+	Negative	2.5	30	300	15	10.8	4.9	8.7	40
1390	61	N0	Post-menopause	2	0	-	4.5	25	300	90	10.2	4	8.5	37
1391	57	N1, 1	Post-menopause	1	0	-	1.2	8	200	250	9	8.1	8.7	18
1392	50	N0	Perimenopause	2	0	-	0.8	10	300	150	8.5	8.8	9	21
1393	66	N0	Post-menopause	2	0	-	1.5	50	300	300	10	7.7	11.2	36
1394	73	N1, 2	Post-menopause	2	0	-	1.6	15	290	90	11.7	6.9	9.9	13
1395	75	N0	Post-menopause	2	1+ (low)	-	1.5	10	6	60	7.7	7.4	9	18
1396	32	N0	Pre-menopause	2	0	-	3	30	297	270	10.7	7.2	8.9	40
1397	77	N0	Post-menopause	3	2+	Negative	1.7	25	300	240	12	9.4	10	8
1398	39	N0	Pre-menopause	2	0	-	1.4	30	300	300	9	9	8.5	15
1399	38	N0	Pre-menopause	2	1+ (low)	-	1.6	22	170	230	9.3	8.2	9.4	9
1400	59	N0	Post-menopause	2	2+	-	3	35	300	-	10.6	4.4	10.8	38
1401	62	N0	Post-menopause	2	0	-	1.8	19	260	25	9.8	5.3	8.8	24
1402	64	N0	Post-menopause	3	2+	Negative	2	25	100	165	11.6	7.4	9.8	15
1403	64	N0	Post-menopause	3	2+	Negative	0.75	35	300	255	11.5	7.1	9.8	16
1404	49	N0	Perimenopause	3	0	-	1.5	20	240	240	8	8.4	9.3	20
1405	41	N0	Pre-menopause	2	1+ (low)	-	4.5	18	230	180	9.5	8.7	9.5	6
1406	69	N0	Post-menopause	2	0	-	1.3	12	230	-	11.8	6.6	9.8	12
1407	66	N1, 1	Post-menopause	3	1+ (low)	-	2.2	30	300	240	10.7	8.5	9	19
1408	38	N0	Pre-menopause	2	1+ (low)	-	1.8	25	240	15	9.6	5.9	10	25
1409	52	N0	Post-menopause	3	1+ (low)	-	1.8	30	140	30	10.1	6.1	8.5	22
1410	49	N0	Pre-menopause	2	0	-	1.2	18	300	180	10.6	7	10.3	9
1411	39	N0	Pre-menopause	2	1+ (low)	-	2	25	270	300	10	9.3	9	8
1412	61	N0	Post-menopause	2	0	-	1.8	18	300	300	9.5	8	9.2	19
1413	56	N1mic	Post-menopause	3	0	-	1.5	35	300	165	12.1	7.6	9.5	11
1414	49	N0	Perimenopause	2	1+ (low)	-	1.5	20	180	297	8.3	8.3	9.5	15
1415	65	N1, 2	Post-menopause	2	1+ (low)	-	1.2	5	300	285	11.4	8.6	9.2	11
1416	50	N0	Post-menopause	2	1+ (low)	-	1	20	240	210	9.8	7.5	10	15
1417	64	N0	Post-menopause	3	1+ (low)	-	0.5	60	294	-	9.6	3.9	8.4	27
1418	61	N0	Post-menopause	2	0	-	0.8	30	300	300	11.5	9.8	9.2	8
1419	36	N0	Pre-menopause	2	0	-	1	30	270	210	10	7.9	9.4	10
1420	61	N1, 1	Post-menopause	3	1+ (low)	-	2	30	300	210	10.7	8.3	9.5	15
1421	48	N0	Perimenopause	2	1+ (low)	-	1.8	30	285	300	9.2	9.6	8.9	11
1422	51	N1, 3	Post-menopause	2	0	-	1.7	15	300	300	8.7	8.2	8.5	18
1423	63	N0	Post-menopause	1	0	-	1.7	10	300	45	9.2	5.2	9.5	22
1424	69	N0	Post-menopause	3	0	-	2.6	80	260	140	11.1	8	7.7	17
1425	52	N0	Post-menopause	2	0	-	2.2	25	285	285	10	8.1	8.9	13
1426	61	N0	Perimenopause	2	0	-	2.5	25	285	270	11	8.2	9.9	10
1427	59	N0	Post-menopause	3	1+ (low)	-	2.3	25	300	300	9.9	9.9	8.8	15
1428	40	N0	Pre-menopause	2	2+	Negative	2.1	10	285	285	9.1	7.2	9.8	13
1429	62	N1, 1	Post-menopause	3	1+ (low)	-	1.8	25	285	60	11.1	5.4	9.2	43
1430	62	N0	Post-menopause	2	0	-	0.8	18	160	70	10.7	7.3	9.7	15
1431	51	N0	Perimenopause	2	1+ (low)	-	2.3	10	210	285	10.1	8.5	9	12
1432	48	N0	Pre-menopause	2	2+	Negative	2.2	18	240	210	9.5	8.9	8.9	10
1433	69	N0	Post-menopause	3	1+ (low)	-	2.6	40	300	300	10.9	9.4	8.9	11
1434	44	N0	Pre-menopause	2	1+ (low)	-	1.5	15	270	270	8.7	8.8	9.1	18
1435	43	N0	Pre-menopause	1	0	-	1.5	3	300	300	9.1	7.8	10.2	18
1436	71	N0	Post-menopause	1	0	-	0.9	10	270	25	10	6.3	9.3	11
1437	66	N0	Post-menopause	2	0	-	1	8	220	-	11.8	5.5	9.5	10
1438	58	N0	Post-menopause	2	1+ (low)	-	0.9	30	290	250	11.1	7	10.7	25
1439	62	N0	Post-menopause	2	0	-	1.5	12	300	250	10	7.1	9.7	11
1440	52	N0	Post-menopause	2	0	-	1.7	15	270	75	9	6.8	9.6	18
1441	44	N0	Pre-menopause	3	0	-	1.7	20	200	200	10.5	8.9	10.5	17
1442	44	N0	Pre-menopause	2	0	-	1.3	20	230	230	10.8	8.4	10.4	14
1443	51	N0	Perimenopause	1	0	-	0.6	12.5	285	147	8.2	7	9.7	14
1444	50	N0	Post-menopause	3	0	-	1.8	20	255	270	10.1	8.3	10.1	11
1445	42	N0	Pre-menopause	2	2+	Negative	0.8	20	300	300	9.3	8.4	10	12
1446	46	N0	Pre-menopause	1	0	-	0.7	1	250	250	9.8	8.3	9.8	12
1447	45	N0	Pre-menopause	2	0	-	1.4	40	300	300	9.3	8.3	8.3	10
1448	68	N0	Post-menopause	3	1+ (low)	-	1.8	20	270	180	9.5	5.7	8.6	26
1449	56	N1, 1	Post-menopause	2	0	-	1.5	20	270	240	10.1	6.6	7.7	21
1450	41	N0	Pre-menopause	2	0	-	0.9	20	300	300	10.1	8.9	9.3	8
1451	37	N0	Pre-menopause	2	0	-	1.2	20	225	300	7.6	9.2	8.9	18
1452	40	N0	Pre-menopause	2	1+ (low)	-	1.1	20	230	230	9.4	7	9.2	24
1453	58	N0	Post-menopause	2	0	-	1	20	290	270	10.9	8.2	9.3	6
1454	45	N0	Pre-menopause	2	0	-	1	15	270	240	9	9.3	9.7	11
1455	58	N0	Post-menopause	3	0	-	0.8	25	200	200	8.9	5.4	8.5	27
1456	49	N0	Pre-menopause	2	0	-	1.3	10	170	160	10.2	7.1	11.2	34
1457	52	N0	Post-menopause	2	0	-	0.7	15	230	230	8.6	8.8	9.1	12
1458	41	N0	Pre-menopause	2	1+ (low)	-	1	15	270	270	9.4	7.9	10.5	22
1459	47	N0	Pre-menopause	3	1+ (low)	-	3	35	180	28	8.4	5.4	8.4	30
1460	56	N0	Post-menopause	3	0	-	1.6	35	260	1	11.5	5.4	8.3	26
1461	54	N0	Post-menopause	1	0	-	1.5	8	250	200	10.6	7.8	8.7	10
1462	50	N0	Perimenopause	2	0	-	3	1	210	3	9.4	5.7	8.8	17
1463	66	N1, 1	Post-menopause	2	1+ (low)	-	2.5	8	230	170	12.5	9.9	10.2	2
1464	55	N0	Post-menopause	2	1+ (low)	-	0.6	20	285	-	10.7	4.6	9.9	23
1465	65	N0	Post-menopause	2	0	-	1.1	20	230	160	9.4	6.2	8.4	17
1466	47	N0	Pre-menopause	3	0+ (ultralow)	-	2.1	20	210	240	10.1	10	8.1	11
1467	51	N0	Perimenopause	2	0	-	1.3	30	270	285	9	7.4	9.4	14
1468	44	N0	Pre-menopause	2	1+ (low)	-	4.4	8	230	45	9.9	6.9	9.3	19
1469	54	N0	Post-menopause	1	0	-	0.8	20	300	75	9.7	6.6	8.5	17
1470	59	N0	Post-menopause	2	0	-	3.2	8	230	230	10.9	8.7	9.6	9
1471	47	N0	Pre-menopause	2	1+ (low)	-	1.1	15	300	300	9.5	8.8	9.1	14
1472	70	N0	Post-menopause	2	0	-	1.9	20	170	170	11.1	7.4	8.9	10
1473	43	N0	Pre-menopause	2	0	-	2.5	5	270	270	10.2	9.9	9.7	6
1474	59	N0	Post-menopause	2	0	-	1	18	285	285	11	10	9.3	1
1475	46	N0	Pre-menopause	2	0	-	2	15	220	100	9.7	5	10	24
1476	75	N0	Post-menopause	1	0	-	1	20	300	300	10.8	10	9.2	7
1477	48	N0	Pre-menopause	1	0	-	0.6	10	200	250	9.4	9	9.5	11
1478	67	N0	Post-menopause	2	0	-	1.1	15	240	-	10.7	4.2	8.7	27
1479	63	N0	Post-menopause	2	0	-	2	10	300	300	9.9	7.6	8.6	18
1480	60	N1, 1	Post-menopause	2	0	-	1	16	300	18	11.1	4.4	9.8	17
1481	66	N0	Post-menopause	3	0	-	0.8	50	300	291	11.6	8	9	18
1482	69	N0	Post-menopause	2	0	-	1	10	230	230	9.2	6.1	8.2	24
1483	63	N0	Post-menopause	2	1+ (low)	-	1	12	230	230	6.9	8.2	10.2	17
1484	64	N1, 1	Post-menopause	2	1+ (low)	-	2	40	300	30	10.1	7.5	8.4	18
1485	64	N1mic	Post-menopause	3	0	-	1.6	28	240	180	11.1	8.9	8.7	7
1486	54	N1, 1	Post-menopause	2	0	-	1.1	12	230	170	11.7	7.4	9.5	13
1487	62	N0	Post-menopause	3	2+	Negative	3.3	25	300	6	12.5	4.2	9.9	25
1488	55	N1, 1	Post-menopause	2	2+	Negative	1.5	25	294	90	11	5.6	9.1	28
1489	37	N0	Pre-menopause	2	0	-	1.7	10	170	230	9.5	8.5	8.1	15
1490	68	N0	Post-menopause	2	0	-	3.8	24	260	170	11.3	8.2	9.2	17
1491	51	N1mic	Post-menopause	2	1+ (low)	-	1.9	25	270	240	9.6	8.2	8.5	19
1492	44	N0	Pre-menopause	3	2+	Negative	2.6	25	210	190	9.8	8.5	9.8	12
1493	46	N0	Pre-menopause	2	0	-	1.8	18	300	300	9.8	9.2	9.6	12
1494	58	N0	Post-menopause	2	2+	Negative	1.6	30	300	270	10.7	7	9.3	17
1495	65	N0	Post-menopause	3	1+ (low)	-	1.5	25	300	90	11.5	5.9	9.5	15
1496	61	N1, 1	Post-menopause	2	0	-	1	20	294	270	10.1	6.3	8.7	21
1497	55	N0	Post-menopause	1	0	-	2.1	20	300	3	10.4	4.1	7.8	23
1498	42	N0	Pre-menopause	3	2+	Negative	1.2	30	200	200	9.8	8.7	10	14
1499	80	N0	Post-menopause	2	2+	Negative	3	10	285	285	12.1	9.2	9.3	10
1500	49	N0	Perimenopause	2	2+	Negative	1	30	297	300	10.6	8.4	9.3	20
1501	79	N1mic	Post-menopause	2	0	-	2	20	300	255	11.1	7.5	8.8	18
1502	54	N0	Post-menopause	2	0	-	2.2	15	170	-	11.7	3.2	9.2	26
1503	66	N0	Post-menopause	2	2+	Negative	2.5	50	240	270	9.8	7.7	8.3	31
1504	67	N0	Post-menopause	2	1+ (low)	-	2.5	15	255	-	9.8	4.8	8.9	18
1505	62	N0	Post-menopause	2	1+ (low)	-	0.8	30	278	150	10.6	8.4	9.3	16
1506	73	N0	Post-menopause	2	1+ (low)	-	2	25	285	30	11.7	3.4	9	30
1507	63	N0	Post-menopause	2	0	-	1.8	7	90	230	9.2	10	8.8	11
1508	44	N0	Pre-menopause	2	0	-	1.2	24	210	195	9.9	8.7	9.9	14
1509	63	N0	Post-menopause	2	0	-	1.3	20	290	120	10.5	6.7	9.4	18
1510	72	N0	Post-menopause	2	2+	Negative	4.5	5	120	60	10.1	7.3	9.1	18
1511	52	N0	Perimenopause	3	2+	Negative	1.7	35	255	255	9.1	7.7	8.7	21
1512	39	N0	Pre-menopause	2	1+ (low)	-	1.2	30	300	300	9.3	8.7	9.5	11
1513	52	N1, 2	Post-menopause	3	0	-	1.4	40	140	-	6.1	4	8.9	44
1514	53	N0	Post-menopause	3	2+	Negative	1.2	20	300	300	9.8	9.9	9.2	10
1515	55	N0	Post-menopause	1	1+ (low)	-	1.2	10	285	30	9.7	4.9	9.3	23
1516	43	N0	Pre-menopause	1	0	-	0.7	10	285	270	7.9	7.1	9	22
1517	43	N0	Pre-menopause	2	0	-	1.5	35	300	300	10.1	9.1	8.9	13
1518	66	N0	Post-menopause	3	2+	Negative	1.5	35	300	210	10.4	6.9	9.3	23
1519	62	N0	Post-menopause	2	0	-	1.6	5	230	-	9.8	7.5	9.4	14
1520	47	N0	Pre-menopause	3	1+ (low)	-	0.6	60	180	270	7.2	7.3	8.6	21
1521	64	N1mic	Post-menopause	2	1+ (low)	-	5	20	300	60	11.3	6.3	9.3	16
1522	73	N1, 1	Post-menopause	1	0	-	1	10	297	300	10.1	9.3	9.5	9
1523	61	N1, 1	Post-menopause	2	0	-	0.8	10	230	70	11.9	7.2	10.1	17
1524	62	N1, 2	Post-menopause	3	2+	Negative	1.2	40	285	210	10.9	6	8.7	25
1525	71	N0	Post-menopause	2	1+ (low)	-	1	30	297	3	9.7	6.6	9.3	21
1526	71	N0	Post-menopause	2	0	-	1.2	25	300	-	10.6	3.6	9.4	31
1527	48	N0	Pre-menopause	1	1+ (low)	-	0.8	15	255	300	9.5	9.5	9.5	11
1528	61	N0	Post-menopause	1	0	-	1.3	5	300	150	11.6	7	10.2	7
1529	77	N1, 1	Post-menopause	1	1+ (low)	-	1	15	294	225	9.7	6.9	9.4	20
1530	35	N0	Pre-menopause	2	0	-	1.7	23	255	300	9.9	10	7.9	7
1531	27	N0	Pre-menopause	3	0	-	1.3	65	140	-	8.8	4.1	8.5	42
1532	58	N1, 1	Post-menopause	2	1+ (low)	-	1.4	10	270	240	10.1	8.1	9.7	15
1533	68	N0	Post-menopause	2	0	-	2.5	30	300	6	10.1	5	8.4	28
1534	69	N0	Post-menopause	2	0	-	2.2	22	300	300	11.5	9.9	9.3	12
1535	69	N0	Post-menopause	2	2+	Negative	2.4	40	285	75	11.3	5.2	9.7	36
1536	70	N1, 2	Post-menopause	2	0	-	1.3	20	230	170	10	9.2	7.8	14
1537	61	N1, 1	Post-menopause	2	0	-	2.2	25	230	160	11.4	8.1	9.2	8
1538	61	N1mic	Post-menopause	2	0	-	4.5	5	230	230	10.1	7.3	9.3	16
1539	73	N0	Post-menopause	2	0	-	1.1	10	300	300	9.8	9.1	9.2	10
1540	75	N0	Post-menopause	2	0	-	1.8	20	230	230	10.5	9.8	9.7	7
1541	75	N0	Post-menopause	1	0	-	1	8	250	250	9.5	8.3	9.2	9
1542	40	N0	Pre-menopause	2	1+ (low)	-	1	8	230	45	10.1	6.4	10.3	21
1543	59	N1, 1	Post-menopause	2	2+	Negative	1.8	3	16	-	6.5	4.6	9.2	27
1544	65	N1mic	Post-menopause	3	1+ (low)	-	2.7	40	250	50	11.6	6.9	8.5	19
1545	50	N0	Pre-menopause	2	1+ (low)	-	1	18	285	300	9.5	8.7	9.3	11
1546	62	N0	Post-menopause	2	0	-	0.6	20	270	135	10.1	7.9	9.5	15
1547	40	N0	Pre-menopause	2	0	-	1.1	25	291	294	8.4	7.7	9.5	14
1548	58	N1mic	Post-menopause	3	1+ (low)	-	1.2	15	270	240	10.3	8.5	9.8	10
1549	48	N0	Pre-menopause	2	0	-	1.5	7	300	60	10.2	6.4	10.2	11
1550	56	N0	Post-menopause	2	1+ (low)	-	1.5	10	270	180	10.3	6	10.2	15
1551	40	N0	Pre-menopause	2	0	-	0.8	15	285	285	8.9	9	9	7
1552	64	N0	Post-menopause	2	0	-	1.3	20	285	210	9.8	5.9	8.2	28
1553	36	N0	Pre-menopause	2	1+ (low)	-	1.8	10	285	270	7.3	7.3	9.1	25
1554	54	N0	Post-menopause	3	1+ (low)	-	1	30	255	120	9.8	6.1	9.8	30
1555	65	N0	Post-menopause	2	1+ (low)	-	1.5	10	300	270	10.8	8.3	9.2	16
1556	52	N1mic	Post-menopause	2	1+ (low)	-	1.3	8	300	300	11.2	9.3	10	6
1557	43	N0	Pre-menopause	2	2+	Negative	1.5	30	240	210	10.1	8	10.1	15
1558	51	N0	Post-menopause	1	2+	Negative	1.1	5	285	285	9.4	8.5	9.5	10
1559	63	N0	Post-menopause	3	0	-	1.8	15	285	15	10	4	8.9	26
1560	49	N0	Perimenopause	2	1+ (low)	-	1.4	35	300	60	10.6	7.1	9.5	17
1561	64	N0	Post-menopause	2	0	-	1.8	10	285	300	8.7	5.7	10.3	25
1562	62	N0	Post-menopause	2	1+ (low)	-	0.5	20	30	15	9.8	6	10.2	18
1563	45	N0	Pre-menopause	2	1+ (low)	-	1.2	15	270	240	8.8	8.1	9.8	13
1564	43	N0	Pre-menopause	3	1+ (low)	-	1.1	30	240	70	10.4	9.2	8.6	9
1565	69	N0	Post-menopause	2	0	-	6	3	220	-	10.1	4.3	8.9	26
1566	69	N0	Post-menopause	2	0	-	2	15	230	100	11.7	7.4	9.3	10
1567	54	N1mic	Post-menopause	2	0	-	1	25	300	297	10.5	7	8.5	14
1568	52	N0	Post-menopause	2	1+ (low)	-	0.5	30	270	300	8.8	8	9.9	15
1569	52	N0	Post-menopause	2	1+ (low)	-	0.8	30	270	300	9	9	10.1	16
1570	74	N0	Post-menopause	2	0	-	2	8	220	220	9.3	5.5	8.9	24
1571	41	N0	Pre-menopause	2	0	-	1.5	20	240	90	8.8	7.3	7.8	24
1572	64	N0	Post-menopause	2	1+ (low)	-	1.8	15	270	240	9.6	7.9	9.2	11
1573	75	N1mic	Post-menopause	2	0	-	2.5	25	297	45	12.1	5	9.8	11
1574	49	N0	Perimenopause	2	2+	Negative	2.2	15	300	3	11.3	5.5	10.9	33
1575	58	N0	Post-menopause	2	0	-	1	20	300	300	12.3	8.6	9.6	3
1576	60	N0	Post-menopause	2	1+ (low)	-	2	25	270	150	10.1	6.7	9.8	19
1577	62	N0	Post-menopause	2	1+ (low)	-	0.8	18	300	75	10	4.9	9.1	23
1578	39	N0	Pre-menopause	2	2+	Negative	0.7	25	240	210	8.4	6.5	9.4	23
1579	46	N0	Pre-menopause	2	1+ (low)	-	2	20	297	300	9.4	7.9	9.6	9
1580	46	N0	Pre-menopause	1	1+ (low)	-	0.5	15	300	100	8	7.2	9.5	17
1581	46	N0	Pre-menopause	2	1+ (low)	-	1.7	20	270	-	9.6	4.9	9.7	39
1582	38	N0	Pre-menopause	2	1+ (low)	-	1.2	20	230	230	10.8	10	9.5	1
1583	48	N0	Pre-menopause	1	0	-	0.8	12	285	300	8.7	8.4	8.6	13
1584	64	N0	Post-menopause	2	2+	Negative	1.2	25	270	35	11.8	5.6	10.3	14
1585	71	N0	Post-menopause	2	0	-	0.9	20	300	120	7.7	5.8	8.7	25
1586	77	N0	Post-menopause	2	2+	Negative	1.7	15	300	-	12.2	3.4	10	8
1587	55	N0	Post-menopause	2	1+ (low)	-	2.5	30	170	11	10.7	4.3	8.1	32
1588	33	N0	Pre-menopause	2	1+ (low)	-	1.2	10	150	130	10.1	8.7	9.2	8
1589	50	N0	Perimenopause	2	1+ (low)	-	1.5	20	165	140	9.1	8.4	9.1	13
1590	60	N0	Post-menopause	2	0	-	1	10	260	210	10	6.4	10.1	12
1591	69	N0	Post-menopause	2	0	-	2.1	20	230	230	12.2	6.1	9.7	39
1592	54	N0	Post-menopause	2	0	-	0.7	10	170	230	7.9	8.1	8.5	22
1593	55	N0	Post-menopause	1	0	-	1.2	15	285	300	10.1	9.7	9.4	7
1594	62	N0	Post-menopause	2	0	-	1.7	16	210	-	9.4	4.1	8.6	34
1595	52	N0	Post-menopause	1	1+ (low)	-	0.7	10	300	60	10.8	4.4	9.6	17
1596	77	N1mic	Post-menopause	2	1+ (low)	-	6	25	270	270	12.3	9.7	9.1	2
1597	61	N0	Post-menopause	2	0	-	2.9	15	300	240	11.6	7.4	9.4	10
1598	54	N0	Post-menopause	2	0	-	1.4	15	300	300	9.8	8.3	8.5	14
1599	60	N1, 1	Post-menopause	2	0	-	1.9	20	170	10	10.3	5.2	8.4	19
1600	54	N0	Post-menopause	2	0	-	1.2	15	230	100	10.2	8.1	9.1	14
1601	44	N0	Pre-menopause	2	0	-	2.2	7	300	300	9	8.8	9.4	12
1602	61	N0	Post-menopause	2	1+ (low)	-	2	20	45	-	8.5	4.7	9.8	29
1603	47	N0	Pre-menopause	2	0	-	1.8	22	230	230	7.2	7.7	7.7	28
1604	46	N0	Pre-menopause	2	1+ (low)	-	1.2	25	160	170	8.5	7.8	9.1	22
1605	77	N1, 2	Post-menopause	2	0	-	2.1	20	300	210	12.1	8.2	9	16
1606	72	N0	Post-menopause	1	2+	Negative	1.8	15	285	255	11.9	9.6	9.6	2
1607	63	N0	Post-menopause	2	0	-	1.1	10	210	-	8.1	5.5	9.2	30
1608	54	N0	Post-menopause	2	0	-	0.7	30	290	25	12.5	6.9	10.7	33
1609	51	N0	Perimenopause	2	1+ (low)	-	2.9	25	270	270	9.8	9.2	9.8	11
1610	39	N0	Pre-menopause	3	1+ (low)	-	2	25	170	10	8.7	8.2	9.5	9
1611	39	N0	Pre-menopause	2	1+ (low)	-	1	25	210	160	8.7	8.2	9.8	19
1612	54	N0	Post-menopause	2	1+ (low)	-	2	20	210	294	9.7	7.5	9.5	20
1613	72	N0	Post-menopause	2	1+ (low)	-	1.7	30	300	240	12.1	8.1	10.2	4
1614	55	N0	Post-menopause	1	1+ (low)	-	0.7	6	300	240	9.8	7.9	8.8	18
1615	35	N0	Pre-menopause	2	1+ (low)	-	0.4	20	285	285	9.3	9.1	9.7	8
1616	51	N0	Post-menopause	2	0	-	1.5	15	230	230	9	9.7	9.4	10
1617	64	N0	Post-menopause	3	1+ (low)	-	2.3	18	240	180	11.9	9.2	9.8	5
1618	55	N0	Post-menopause	2	0	-	1.7	25	300	30	10.6	5.2	9.8	16
1619	55	N0	Post-menopause	2	2+	Negative	1	15	270	85	10.7	8	8.8	13
1620	42	N0	Pre-menopause	2	1+ (low)	-	1.2	10	285	285	9.4	8.9	9.2	14
1621	46	N0	Pre-menopause	2	0	-	1.1	20	150	255	8.4	7	9.1	23
1622	63	N0	Post-menopause	2	1+ (low)	-	2.5	20	210	60	10.5	6.7	9.7	30
1623	69	N0	Post-menopause	2	1+ (low)	-	2.5	25	285	297	10.5	9.7	9.6	7
1624	54	N0	Post-menopause	3	2+	Negative	0.9	35	300	294	9.4	5.2	7.8	25
1625	52	N0	Post-menopause	2	1+ (low)	-	1.2	15	235	160	12	9	10	3
1626	67	N0	Post-menopause	2	0	-	1.9	8	300	300	11.9	9.2	9.8	5
1627	40	N0	Pre-menopause	3	0	-	0.9	70	180	240	10.1	10	8.6	4
1628	53	N0	Post-menopause	2	0	-	3	26	230	195	10.6	7.1	9.5	30
1629	43	N0	Pre-menopause	2	0	-	1.5	15	300	180	10.1	8.9	9.4	10
1630	56	N0	Post-menopause	2	0	-	1.7	10	300	-	11.6	6.3	9.6	14
1631	81	N1, 1	Post-menopause	2	2+	-	3	20	255	30	12.1	7.5	9.9	7
1632	81	N0	Post-menopause	2	2+	-	0.5	25	255	15	10.6	5.9	9.1	24
1633	45	N0	Pre-menopause	3	1+ (low)	-	2.2	35	240	45	10	7.1	9.6	20
1634	51	N0	Post-menopause	2	0	-	1.1	10	300	270	8.3	7.7	8.3	15
1635	52	N0	Perimenopause	3	0	-	1	28	180	180	8.4	7	8.7	23
1636	65	N0	Post-menopause	2	0	-	2	15	300	300	10.2	7.6	9.4	16
1637	65	N0	Post-menopause	2	1+ (low)	-	1.5	25	260	90	10.9	7.9	9.5	14
1638	65	N0	Post-menopause	1	0	-	2.1	23	300	300	10.4	8.3	7.6	12
1639	57	N0	Post-menopause	2	0	-	1.3	18	300	270	11	7.5	9	11
1640	81	N0	Post-menopause	3	2+	Negative	2	40	300	300	12.2	7.6	9.1	6
1641	70	N1mic	Post-menopause	2	0	-	3	20	297	297	12	9.8	8.8	14
1642	49	N0	Pre-menopause	3	1+ (low)	-	1.3	20	300	135	11	6.7	9.5	15
1643	61	N0	Post-menopause	2	1+ (low)	-	1.8	20	297	297	12.3	10	9.9	3
1644	72	N1, 1	Post-menopause	2	1+ (low)	-	1.2	8	300	60	10.2	6.2	9.3	21
1645	63	N1, 1	Post-menopause	2	2+	Negative	4	40	297	115	12.5	7.3	9.9	31
1646	45	N0	Pre-menopause	2	1+ (low)	-	1.2	18	230	230	10.1	10	9.3	6
1647	45	N0	Pre-menopause	2	1+ (low)	-	1.7	25	140	210	9.8	10	9.6	4
1648	50	N0	Pre-menopause	2	0	-	1.2	12	230	230	9	8.4	9.1	15
1649	64	N0	Post-menopause	3	0	-	2.5	15	285	255	11.2	8.7	9.7	9
1650	54	N0	Post-menopause	2	1+ (low)	-	1	15	300	210	11.5	8.6	9.3	9
1651	49	N0	Pre-menopause	2	0	-	1.8	6	285	90	8.1	4.3	7.6	29
1652	66	N0	Post-menopause	3	0	-	2.5	40	291	45	10.8	4	8.9	28
1653	55	N1, 1	Post-menopause	2	1+ (low)	-	1.8	40	270	210	11.7	8.3	9.5	16
1654	61	N0	Post-menopause	3	0	-	0.8	3	285	240	10.9	8.2	9.4	8
1655	43	N0	Pre-menopause	3	1+ (low)	-	1.5	30	180	270	9.8	7.3	8.8	19
1656	46	N0	Pre-menopause	3	1+ (low)	-	1.5	35	270	240	8.8	7.5	9	17
1657	47	N0	Pre-menopause	3	1+ (low)	-	2	60	270	240	9.4	6.9	9.5	39
1658	57	N0	Post-menopause	2	1+ (low)	-	0.6	15	285	300	12.3	9.1	10.4	1
1659	59	N0	Post-menopause	1	0	-	1.8	10	270	60	8.7	6.7	9	20
1660	62	N1mic	Post-menopause	2	0	-	3.4	15	300	300	10.8	9.6	9.7	12
1661	46	N0	Pre-menopause	2	0	-	4.5	10	230	170	9.9	8.9	8.5	16
1662	40	N0	Pre-menopause	1	0	-	1.2	10	285	270	8.1	8.3	9.1	16
1663	47	N0	Pre-menopause	1	1+ (low)	-	3	12	250	200	9.5	7.2	8.9	15
1664	58	N1, 1	Post-menopause	2	0	-	0.5	2	230	-	10.6	7.4	9.2	16
1665	58	N1, 1	Post-menopause	2	0	-	1	2	230	-	10.5	7.4	9.4	16
1666	58	N1, 1	Post-menopause	2	1+ (low)	-	1.3	15	170	100	10.9	7.3	9.3	11
1667	49	N0	Pre-menopause	1	0	-	1.8	2	-	120	7.2	8.6	9.3	14
1668	72	N0	Post-menopause	2	0	-	3	45	300	300	10.1	7.6	8.1	20
1669	62	N0	Post-menopause	2	2+	Negative	2	50	235	65	12.5	6.1	10.4	26
1670	54	N0	Post-menopause	2	0+ (ultralow)	-	2	40	III	II	10.8	9.3	8.8	25
1671	52	N0	Perimenopause	2	0	-	1	8	160	160	7.9	7.6	9.2	11
1672	59	N0	Post-menopause	3	1+ (low)	-	2	40	240	240	11.2	7.2	8.9	22
1673	77	N0	Post-menopause	2	1+ (low)	-	1.5	5	230	170	11.7	6.9	9.9	10
1674	48	N0	Pre-menopause	3	0	-	2.5	30	210	60	9.7	7	8.9	35
1675	64	N1, 2	Post-menopause	2	0	-	1.2	10	230	15	9.6	6.6	8.3	21
1676	67	N0	Post-menopause	2	2+	Negative	2	20	220	220	10.5	4.2	10.7	14
1677	74	N0	Post-menopause	3	1+ (low)	-	1.5	40	300	150	11.9	5.6	8.4	27
1678	82	N1, 3	Post-menopause	2	1+ (low)	-	5	10	270	300	12.3	3.6	9.8	13
1679	64	N0	Post-menopause	2	0	-	1.8	20	285	270	10.5	8.5	8.4	23
1680	53	N0	Perimenopause	3	2+	Negative	0.8	45	300	240	9.2	8	10.1	23
1681	53	N0	Perimenopause	1	1+ (low)	-	1.2	20	300	297	11.2	8.3	9.2	7
1682	76	N0	Post-menopause	1	1+ (low)	-	0.5	25	300	300	8.8	6.3	8.6	19
1683	63	N0	Post-menopause	2	0	-	0.7	25	300	270	9.6	6.3	8.5	19
1684	35	N0	Pre-menopause	2	0	-	1.8	25	230	230	10.6	8.7	9.3	13
1685	72	N0	Post-menopause	2	0	-	1.3	22	300	180	10.3	5.7	9.3	20
1686	57	N0	Post-menopause	2	1+ (low)	-	1	20	300	-	8.2	5	8	28
1687	73	N1mic	Post-menopause	3	1+ (low)	-	3	20	300	270	10	7.3	9.1	20
1688	44	N0	Pre-menopause	2	1+ (low)	-	2.5	22	230	170	9.9	10	8.7	11
1689	44	N0	Pre-menopause	3	0	-	3.3	25	300	90	10.4	3.2	8.5	33
1690	79	N0	Post-menopause	3	0	-	1.2	60	180	30	5.4	3.2	7.8	64
1691	56	N0	Post-menopause	1	0	-	1	5	297	270	9.7	6.8	9.5	13
1692	55	N0	Post-menopause	2	0	-	1	35	297	297	9.6	8.8	8.5	14
1693	58	N0	Post-menopause	2	0	-	1.7	35	260	270	11	9.6	9.8	12
1694	59	N1, 3	Post-menopause	2	0	-	1.4	20	290	25	12.3	3.6	9.8	31
1695	60	N0	Post-menopause	1	1+ (low)	-	0.6	8	285	285	11.6	8.2	9.9	3
1696	42	N0	Pre-menopause	2	2+	Negative	1.6	25	235	70	10.4	7.1	8.9	22
1697	70	N0	Post-menopause	2	2+	Negative	1.8	7	300	15	10.9	7.8	9.2	11
1698	45	N0	Pre-menopause	2	0	-	0.9	40	230	230	9.4	8.5	9	11
1699	58	N1, 1	Post-menopause	3	0	-	3.2	28	240	110	11.9	8.5	7.8	9
1700	58	N1, 1	Post-menopause	2	0	-	1.1	8	260	180	11.7	9.4	7.7	4
1701	45	N0	Pre-menopause	3	0	-	2.5	45	220	130	7.1	5.8	8.5	31
1702	60	N0	Post-menopause	2	0	-	1.5	10	300	300	10.2	9.2	8.9	13
1703	60	N1, 1	Post-menopause	2	1+ (low)	-	1.5	12	240	190	10.3	9.5	8.9	9
1704	54	N1, 2	Post-menopause	2	0	-	1.9	20	300	270	8.9	6.8	8.7	24
1705	47	N0	Pre-menopause	3	0	-	1.2	30	240	120	8.2	7.3	9.4	12
1706	43	N0	Pre-menopause	3	1+ (low)	-	1.7	40	300	300	9.4	8.3	8.9	16
1707	43	N0	Pre-menopause	2	2+	Negative	1.5	30	294	285	8.5	6.8	9.6	23
1708	43	N0	Pre-menopause	2	2+	Negative	1.3	18	280	290	10	9.9	9.6	8
1709	55	N0	Post-menopause	2	0	-	0.5	20	230	230	10.9	7	9.5	12
1710	40	N0	Pre-menopause	3	2+	Negative	1.6	80	170	45	8	6.5	9.2	61
1711	60	N0	Post-menopause	2	0	-	1.8	15	150	90	10	3.4	9	27
1712	45	N0	Pre-menopause	3	1+ (low)	-	1.1	30	300	210	9.9	7.6	9.3	15
1713	45	N0	Pre-menopause	2	0	-	1.1	30	285	297	9.2	9.5	8.5	23
1714	56	N0	Post-menopause	2	1+ (low)	-	1	25	297	6	10.9	5.5	9.5	16
1715	56	N0	Post-menopause	1	0	-	1.2	10	300	30	10.4	4.3	9.9	16
1716	56	N0	Post-menopause	2	0	-	0.5	16	300	3	10.5	4.5	9.8	15
1717	41	N0	Pre-menopause	2	0	-	2.2	20	255	270	11	7.9	10.1	10
1718	58	N0	Post-menopause	2	1+ (low)	-	0.7	8	290	30	10.3	5.6	9.8	12
1719	51	N0	Post-menopause	3	1+ (low)	-	0.9	35	290	160	11.6	9.6	8.9	5
1720	52	N1, 2	Post-menopause	1	0	-	0.5	10	300	270	9.7	7.7	9.7	10
1721	52	N1, 2	Post-menopause	2	1+ (low)	-	1.6	70	300	300	10.3	7.2	9.5	17
1722	51	N0	Perimenopause	3	1+ (low)	-	2.6	35	300	150	9.4	6.4	8.1	29
1723	64	N0	Post-menopause	2	1+ (low)	-	3.5	25	300	6	11.2	3.5	10.1	29
1724	45	N0	Pre-menopause	2	0	-	1.5	18	230	230	10.4	8.8	10.3	12
1725	44	N0	Post-menopause	2	1+ (low)	-	1.1	12	240	170	9.2	7.8	9.3	12
1726	44	N0	Pre-menopause	1	1+ (low)	-	0.6	4	210	130	7.4	7.2	9	18
1727	73	N1, 1	Post-menopause	2	1+ (low)	-	3.2	28	230	45	11.6	7.2	9.4	11
1728	83	N0	Post-menopause	3	0	-	1.9	30	300	6	11.8	3.5	8.2	23
1729	47	N0	Pre-menopause	2	0	-	1.6	30	300	60	9.9	6.3	8.8	23
1730	58	N0	Post-menopause	2	0	-	2.5	25	297	120	12	6.6	8.6	13
1731	74	N0	Post-menopause	2	0	-	1.7	15	285	25	11.4	6.8	9.6	7
1732	56	N1, 1	Post-menopause	2	1+ (low)	-	1.1	25	300	210	11	7.8	9.4	12
1733	70	N0	Post-menopause	2	0+ (ultralow)	-	2.1	5	220	140	10.6	5.1	9.2	15
1734	50	N0	Perimenopause	2	1+ (low)	-	1.5	25	230	230	9.5	8.7	8.7	29
1735	73	N0	Post-menopause	2	0	-	0.5	15	300	270	11.4	8.6	10.3	10
1736	62	N0	Post-menopause	1	1+ (low)	-	1	15	270	285	9.1	8.6	8.7	14
1737	50	N0	Perimenopause	2	0	-	1.7	10	210	300	9.4	8.5	9.2	13
1738	39	N0	Pre-menopause	2	1+ (low)	-	1.7	20	300	300	10.1	7.5	8.1	20
1739	66	N0	Post-menopause	3	1+ (low)	-	2	15	135	300	7.5	5.5	8.9	36
1740	63	N0	Post-menopause	1	1+ (low)	-	1.3	15	150	-	8.6	3.5	9.3	25
1741	69	N0	Post-menopause	2	0	-	1.5	20	294	240	10.5	8.9	9.4	11
1742	69	N0	Post-menopause	2	0	-	2	20	294	240	11.6	9	9.2	11
1743	46	N0	Pre-menopause	2	0	-	2.8	18	230	270	10	8.7	9.7	10
1744	56	N0	Post-menopause	3	1+ (low)	-	3	55	200	40	9.1	10	9.6	11
1745	70	N1, 1	Post-menopause	2	1+ (low)	-	1.5	15	300	225	11.8	7.8	9.5	7
1746	70	N0	Post-menopause	1	1+ (low)	-	2	10	240	120	11.5	6.5	9.5	13
1747	45	N0	Pre-menopause	2	1+ (low)	-	1	15	297	297	8.8	7.8	10.1	11
1748	56	N0	Post-menopause	2	2+	Negative	1.8	20	170	50	9.1	6.4	10.4	27
1749	59	N0	Post-menopause	3	2+	Negative	2	40	300	240	11.6	9.5	10	8
1750	44	N0	Pre-menopause	2	1+ (low)	-	1.3	20	285	297	10.7	9.7	9.2	12
1751	46	N0	Pre-menopause	2	0	-	1.2	20	230	230	10	8.9	9.3	7
1752	46	N0	Pre-menopause	2	1+ (low)	-	1.2	17	300	300	10.2	8	9.2	11
1753	41	N0	Pre-menopause	2	0	-	3.5	30	285	6	9.4	5	8	35
1754	42	N0	Pre-menopause	2	0	-	2	20	240	300	9	8.1	9.4	17
1755	64	N0	Post-menopause	2	1+ (low)	-	0.8	25	170	130	10.5	9.9	9	6
1756	50	N0	Perimenopause	2	1+ (low)	-	1.2	35	140	265	8.8	9.8	9.1	8
1757	77	N1, 1	Post-menopause	2	0	-	2	10	230	230	10.3	6.6	9.6	13
1758	47	N0	Pre-menopause	2	0	-	1.6	15	290	280	10	8.9	9.9	12
1759	65	N1mic	Post-menopause	2	0	-	1	14	260	90	11.8	8.6	9	12
1760	65	N0	Post-menopause	2	1+ (low)	-	0.8	12	230	210	11.5	9.3	9.2	7
1761	56	N1, 2	Post-menopause	2	1+ (low)	-	0.7	30	270	15	12.1	7.5	10.6	21
1762	40	N0	Pre-menopause	3	0	-	1.2	30	285	270	9.3	8.1	8.3	18
1763	61	N1, 1	Post-menopause	2	0	-	1.9	25	230	230	10.8	9	9.5	13
1764	44	N0	Pre-menopause	2	1+ (low)	-	1.1	15	240	240	10.2	8.5	9.2	13
1765	52	N0	Perimenopause	3	2+	Negative	3	70	270	195	10.2	7.3	9.1	32
1766	72	N1mic	Post-menopause	2	0	-	3	25	270	-	11.4	5.9	9.1	20
1767	72	N1mic	Post-menopause	2	1+ (low)	-	1.5	18	300	294	11.1	8.7	9.1	8
1768	58	N0	Post-menopause	2	0	-	1.3	15	270	294	9.1	8.1	9.3	12
1769	75	N1, 3	Post-menopause	2	0	-	1.7	10	300	120	9.7	5.9	8.7	18
1770	70	N0	Post-menopause	2	2+	Negative	1.9	40	300	285	11.6	8.5	10.2	18
1771	67	N0	Post-menopause	3	1+ (low)	-	2	30	270	270	11.3	9.4	9.1	10
1772	64	N0	Post-menopause	1	0	-	1.5	5	250	250	8.6	7.9	8.6	21
1773	54	N0	Perimenopause	2	0	-	1.2	18	220	15	10.4	5.4	9.9	13
1774	68	N0	Post-menopause	2	0	-	1.5	24	255	240	11.7	10	8.9	4
1775	47	N0	Pre-menopause	2	1+ (low)	-	3	15	265	150	9.2	8.3	8.9	12
1776	51	N0	Pre-menopause	2	1+ (low)	-	0.7	30	210	240	10.4	8.3	9	12
1777	47	N0	Pre-menopause	2	1+ (low)	-	2	35	100	140	7.4	7.7	9	19
1778	57	N0	Post-menopause	2	2+	Negative	1.6	15	265	155	11.4	6.1	9	7
1779	50	N0	Post-menopause	2	0	-	1.2	20	170	230	10	8.8	9.2	11
1780	50	N0	Pre-menopause	2	0	-	0.8	8	230	230	8.9	9.2	8.8	12
1781	70	N0	Post-menopause	3	2+	Negative	1.1	30	300	180	11.5	7.6	9.5	49
1782	58	N1, 2	Post-menopause	2	0	-	1.3	15	300	150	10.6	6.5	8.9	16
1783	64	N1, 1	Post-menopause	2	0	-	0.7	15	300	45	8.9	4.7	8.7	25
1784	64	N1, 1	Post-menopause	2	0	-	1.2	15	300	60	10	6	9.3	17
1785	44	N0	Pre-menopause	2	0	-	1.8	30	300	240	10.6	7.8	9.5	24
1786	55	N0	Post-menopause	1	1+ (low)	-	1.1	8	300	180	8.7	5.7	8.1	24
1787	51	N0	Perimenopause	2	0	-	1.2	20	297	297	8.2	8.1	8.7	16
1788	52	N0	Post-menopause	2	1+ (low)	-	2	20	297	-	11	4.3	8.9	25
1789	57	N0	Post-menopause	2	1+ (low)	-	4.8	25	294	225	12.1	7.8	9.4	9
1790	51	N0	Perimenopause	2	1+ (low)	-	5	20	300	300	10.7	7.9	9.1	16
1791	50	N0	Post-menopause	3	1+ (low)	-	0.8	28	180	170	9.5	8.8	8.9	4
1792	50	N0	Post-menopause	1	1+ (low)	-	0.6	12	210	180	9.2	9.7	9.2	4
1793	69	N0	Post-menopause	2	0	-	1.1	10	170	170	9.9	9	8.9	16
1794	46	N0	Pre-menopause	2	0	-	1.2	5	300	300	8.8	8.1	9.6	11
1795	69	N0	Post-menopause	3	1+ (low)	-	1.9	35	300	210	11.3	6.5	9.4	18
1796	40	N0	Pre-menopause	2	0	-	0.7	10	285	285	8.4	8.5	9.6	11
1797	68	N0	Post-menopause	2	0	-	1.8	10	270	120	11.5	5.5	9.6	14
1798	53	N0	Post-menopause	2	0	-	0.5	10	230	160	12.5	5.6	9.1	20
1799	71	N0	Post-menopause	3	0	-	3.4	35	300	135	11.7	4.9	8.5	27
1800	67	N0	Post-menopause	2	0	-	1.2	5	210	60	10.8	7.4	9.9	15
1801	68	N0	Post-menopause	3	2+	Negative	0.7	40	300	285	10.9	6.7	8.9	33
1802	48	N0	Pre-menopause	2	0	-	5.6	20	270	300	10.8	9.9	10	4
1803	66	N0	Post-menopause	2	1+ (low)	-	2.5	20	300	45	11.8	5.7	9.5	11
1804	67	N0	Post-menopause	3	2+	Negative	1	35	300	30	12.2	5.2	9.9	48
1805	40	N0	Pre-menopause	2	0	-	1.8	18	250	280	10.3	7.8	9.1	14
1806	53	N1, 2	Post-menopause	2	0	-	1.3	4	230	20	11.6	7.1	9.3	11
1807	53	N1, 2	Post-menopause	1	0	-	1	5	250	100	11.2	7.6	9.6	13
1808	57	N0	Post-menopause	1	1+ (low)	-	1.5	10	250	200	10.5	8.5	9.9	5
1809	72	N0	Post-menopause	2	0	-	0.8	10	300	300	10.1	7.9	9.8	16
1810	63	N1, 2	Post-menopause	2	0	-	1.8	15	300	255	10	7.7	9	18
1811	47	N0	Pre-menopause	3	1+ (low)	-	1.1	30	210	170	9.6	7.7	9.1	18
1812	75	N0	Post-menopause	3	1+ (low)	-	2.4	15	300	300	12.4	10	9.7	12
1813	82	N1mic	Post-menopause	2	0	-	3	10	300	45	9.2	4.3	9.8	25
1814	46	N0	Pre-menopause	1	0	-	1.1	5	225	270	6.3	6.5	9	22
1815	61	N0	Post-menopause	3	0	-	1.2	20	225	-	10.5	6.5	9.1	15
1816	75	N0	Post-menopause	2	0	-	5	5	210	-	10.2	5	9.8	20
1817	63	N1, 2	Post-menopause	2	1+ (low)	-	0.9	2	300	12	10.1	6.1	9.4	14
1818	63	N1, 2	Post-menopause	2	1+ (low)	-	1	15	294	21	10.7	6.9	9.4	14
1819	42	N0	Pre-menopause	2	0	-	0.7	25	270	300	9.2	8.6	8.5	13
1820	56	N0	Post-menopause	2	0	-	1.4	25	300	240	10.1	7.5	8.5	19
1821	47	N0	Pre-menopause	2	1+ (low)	-	1.5	20	285	240	9.9	7.5	9.5	12
1822	57	N0	Post-menopause	1	0	-	0.7	2	240	180	7.1	5.8	9.1	27
1823	68	N0	Post-menopause	2	1+ (low)	-	1.8	25	270	270	10.9	7.8	9.4	8
1824	48	N0	Pre-menopause	2	1+ (low)	-	2.5	20	240	270	10.8	7.8	9.4	11
1825	63	N0	Post-menopause	2	0	-	1	20	230	170	11.6	7.8	9.7	5
1826	72	N0	Post-menopause	2	1+ (low)	-	4.5	20	230	100	11.5	6.2	10.3	12
1827	47	N0	Pre-menopause	2	1+ (low)	-	2.4	25	130	-	7.1	3.2	9.4	36
1828	46	N0	Pre-menopause	1	1+ (low)	-	1.8	5	30	210	8.7	8.9	9.4	10
1829	55	N0	Post-menopause	2	1+ (low)	-	2.5	10	270	-	8.9	4.9	9.1	21
1830	69	N0	Post-menopause	1	0	-	2	8	230	270	11.3	10	9.5	6
1831	82	N0	Post-menopause	3	0	-	1.8	30	300	300	10.9	5.7	9.2	20
1832	54	N0	Post-menopause	2	0	-	1.2	25	240	270	9	7.5	9.8	14
1833	45	N0	Pre-menopause	2	2+	Negative	1.8	15	270	270	8.2	8.1	9.5	17
1834	64	N0	Post-menopause	2	0	-	2.3	10	230	230	10.9	8	9.7	10
1835	68	N1, 1	Post-menopause	2	0+ (ultralow)	-	2.5	20	III	III	9.5	9	8.2	20
1836	68	N1mic	Post-menopause	2	0	-	1.2	18	270	240	10.7	7.7	8.6	19
1837	56	N1, 1	Post-menopause	3	0	-	3.5	30	280	190	12.2	8.3	9.1	10
1838	68	N0	Post-menopause	2	1+ (low)	-	1.7	17	270	285	11.6	8.9	9	8
1839	57	N0	Post-menopause	2	0	-	2.2	20	300	240	11.3	7.8	9.5	12
1840	65	N0	Post-menopause	3	1+ (low)	-	0.7	5	200	5	11.7	7.4	9.9	8
1841	54	N0	Perimenopause	1	1+ (low)	-	0.5	3	270	36	10.7	7.2	10.1	8
1842	66	N0	Post-menopause	3	0	-	1.8	30	200	140	11.9	7.4	9.6	20
1843	61	N0	Post-menopause	3	1+ (low)	-	0.6	25	300	270	11.1	6.2	10.7	13
1844	44	N0	Pre-menopause	1	1+ (low)	-	1.7	10	300	300	9.5	6.8	9.6	16
1845	64	N1, 1	Post-menopause	2	1+ (low)	-	1.2	12	275	120	10.8	7.7	9.1	15
1846	47	N0	Pre-menopause	3	2+	Negative	2.1	20	300	300	9.5	8.5	9.6	15
1847	79	N1, 3	Post-menopause	2	0	-	0.85	20	300	294	12	9	7.7	11
1848	64	N1mic	Post-menopause	2	1+ (low)	-	3.6	14	240	300	10.6	10	8.9	12
1849	36	N0	Pre-menopause	2	1+ (low)	-	2.8	15	300	300	9.1	7.9	8	13
1850	63	N1, 1	Post-menopause	2	0	-	1.5	20	297	294	10	7.4	8.9	16
1851	76	N1, 2	Post-menopause	3	1+ (low)	-	3.5	40	225	9	10.4	3.8	9.3	47
1852	71	N0	Post-menopause	2	1+ (low)	-	3.5	20	300	300	11.1	10	9.1	11
1853	55	N0	Post-menopause	2	0	-	1.6	15	270	240	8	7.9	9.2	22
1854	37	N0	Pre-menopause	2	0	-	2	12	230	230	8.9	6.5	9	17
1855	72	N1, 1	Post-menopause	2	1+ (low)	-	1.5	12	260	150	10.5	8.5	9.1	9
1856	69	N0	Post-menopause	2	1+ (low)	-	1.5	15	285	150	10.4	6.1	8.4	24
1857	51	N0	Post-menopause	2	1+ (low)	-	1	20	290	300	10.3	9.6	9.6	4
1858	46	N0	Pre-menopause	2	1+ (low)	-	0.9	25	285	285	10.1	8.4	8.5	16
1859	74	N0	Post-menopause	2	0	-	1.9	25	300	300	11.5	9.1	9.3	5
1860	72	N1, 1	Post-menopause	2	2+	Negative	0.9	15	300	180	10.2	6.6	9.4	15
1861	53	N1, 1	Post-menopause	2	1+ (low)	-	1.8	18	260	14	12.1	7.1	10.1	4
1862	53	N0	Perimenopause	1	0	-	1.3	5	300	3	9.5	5	10.2	16
1863	54	N1mic	Post-menopause	3	1+ (low)	-	1.6	60	130	15	10.3	4.5	8.5	59
1864	48	N0	Pre-menopause	3	1+ (low)	-	0.7	30	300	300	8.7	7.3	9.3	24
1865	52	N0	Perimenopause	2	1+ (low)	-	5.5	6	230	70	9.9	7.3	9.3	12
1866	56	N1, 3	Post-menopause	2	1+ (low)	-	2.1	10	300	300	9.2	7.3	8.6	19
1867	47	N0	Pre-menopause	2	0	-	1.8	10	230	170	9.3	8.5	8.4	11
1868	65	N1, 3	Post-menopause	2	1+ (low)	-	1.6	15	270	240	10.8	8.6	8.9	12
1869	57	N1, 1	Post-menopause	1	0	-	1.5	14	230	180	10.9	8.7	9.5	7
1870	57	N0	Post-menopause	2	1+ (low)	-	1.5	20	300	60	9.1	5.4	9.3	26
1871	69	N0	Post-menopause	2	0	-	1.2	10	240	225	8.7	6.6	9.2	21
1872	58	N1, 1	Post-menopause	2	1+ (low)	-	10	10	285	90	9.4	5	9.9	24
1873	74	N0	Post-menopause	2	1+ (low)	-	2	15	294	-	12.2	3.8	9.6	16
1874	45	N0	Pre-menopause	2	2+	Negative	2	20	270	300	10.1	8.9	9.9	8
1875	45	N0	Pre-menopause	3	0	-	1.2	30	285	285	10	9.5	8.8	11
1876	42	N0	Pre-menopause	2	0	-	0.9	5	230	230	10.3	9.9	10	5
1877	59	N0	Post-menopause	2	0	-	1.5	25	300	300	11.9	9.8	9.6	5
1878	58	N0	Post-menopause	2	2+	Negative	1.3	40	300	210	10.9	6.8	9.3	7
1879	57	N0	Post-menopause	3	0	-	2	20	10	-	4.4	3.2	7.7	52
1880	57	N1mic	Post-menopause	2	0	-	0.9	15	300	300	7.9	8.1	9.6	24
1881	59	N1, 1	Post-menopause	3	1+ (low)	-	4.3	35	300	165	11.6	5.5	9.3	36
1882	56	N0	Post-menopause	3	2+	Negative	3	30	210	150	9.9	8.2	9.6	17
1883	63	N1, 1	Post-menopause	3	2+	Negative	2.3	25	270	285	9.5	8.8	8.7	18
1884	73	N0	Post-menopause	3	2+	Negative	1.3	35	300	210	11.6	8.6	9.5	21
1885	44	N0	Pre-menopause	1	0	-	0.7	8	210	230	8.7	8.5	9.8	12
1886	47	N0	Pre-menopause	2	0	-	2	20	300	300	9	7.9	9.6	17
1887	47	N0	Pre-menopause	1	0	-	1	20	300	276	9.4	8.7	9.4	14
1888	56	N0	Post-menopause	3	0	-	2.2	30	300	300	11.6	9.7	9	10
1889	61	N0	Post-menopause	1	1+ (low)	-	2.2	10	300	255	9.7	7.3	8.7	17
1890	57	N0	Post-menopause	2	1+ (low)	-	0.8	5	300	30	9.4	6.7	9.7	16
1891	56	N0	Post-menopause	1	0	-	0.9	40	300	285	9.5	7.6	8.3	17
1892	55	N0	Post-menopause	3	0	-	2.6	40	300	300	11.3	10	9.1	12
1893	43	N0	Pre-menopause	2	1+ (low)	-	0.8	22	290	290	9.7	8.2	9	11
1894	49	N0	Pre-menopause	2	1+ (low)	-	1.2	25	300	300	10	8.4	10	15
1895	73	N0	Post-menopause	2	0	-	1.9	30	300	-	10	4	9.2	22
1896	45	N0	Pre-menopause	1	0	-	2	20	285	300	10.3	9.6	8.2	8
1897	45	N0	Pre-menopause	2	1+ (low)	-	1.5	30	285	294	9.3	8.3	8.5	19
1898	58	N0	Post-menopause	2	0	-	1.7	8	240	55	9.4	8.1	8.9	12
1899	58	N0	Post-menopause	2	0	-	1.9	8	260	28	9.6	7.6	8.8	15
1900	47	N0	Pre-menopause	2	0	-	1.5	10	230	230	9.7	7.5	9.7	15
1901	62	N0	Post-menopause	3	1+ (low)	-	1.7	25	240	180	11.1	8.8	9	10
1902	62	N0	Post-menopause	2	0	-	0.9	2	230	230	9.4	6.1	8.7	20
1903	51	N0	Perimenopause	1	1+ (low)	-	1.8	20	290	290	9.7	8.1	9.5	11
1904	64	N0	Post-menopause	2	0	-	5.5	8	230	10	10.6	5.8	9.7	14
1905	48	N0	Pre-menopause	2	1+ (low)	-	1.3	20	300	300	9.5	7.6	9	18
1906	56	N0	Post-menopause	3	1+ (low)	-	1.9	18	200	200	9.3	7.7	9.3	12
1907	39	N0	Pre-menopause	2	0	-	0.9	18	270	240	8.3	8.1	8.8	11
1908	39	N0	Post-menopause	1	1+ (low)	-	1.1	16	270	240	8.8	9	9.6	9
1909	43	N0	Pre-menopause	2	0	-	1.5	15	285	300	10	8.3	9.6	17
1910	68	N1, 2	Post-menopause	2	0	-	1.5	18	230	170	10.7	9.4	8.8	11
1911	47	N0	Pre-menopause	2	0	-	1.9	20	170	230	9.9	9.6	9	9
1912	60	N0	Post-menopause	3	2+	Negative	2.7	20	300	300	11.2	8.5	9.1	15
1913	75	N0	Post-menopause	2	0	-	2.5	40	300	240	9.6	7.4	8.6	24
1914	63	N0	Post-menopause	2	1+ (low)	-	1.9	15	220	45	9.3	5	10.8	27
1915	69	N0	Post-menopause	2	0	-	1.2	10	300	-	8.8	4.8	9	19
1916	58	N0	Post-menopause	2	2+	Negative	2.2	25	300	300	10.3	9.4	9.4	14
1917	47	N0	Pre-menopause	2	0	-	2	10	100	160	7.5	6.2	8.5	23
1918	73	N0	Post-menopause	2	0	-	0.7	35	300	300	11.1	9.9	9	7
1919	62	N0	Post-menopause	2	0	-	0.6	10	300	200	10.9	6.8	8.8	12
1920	50	N0	Pre-menopause	2	2+	Negative	1.9	25	285	270	9	7.5	9.2	32
1921	70	N1, 1	Post-menopause	2	2+	Negative	1.8	20	285	210	11.8	9.2	9.1	10
1922	67	N0	Post-menopause	3	1+ (low)	-	1	80	280	260	9.7	7	8.8	22
1923	52	N0	Perimenopause	2	0	-	2.5	20	210	160	9.1	8.1	9.7	18
1924	46	N0	Pre-menopause	3	2+	Negative	1.5	25	300	270	8.3	7	9	23
1925	47	N0	Pre-menopause	2	0	-	2	5	210	180	9.3	7.7	9.5	8
1926	49	N0	Pre-menopause	2	1+ (low)	-	4.1	20	240	150	8.3	7.3	8.6	18
1927	40	N0	Pre-menopause	2	1+ (low)	-	1.5	25	220	10	8.9	5.5	9.5	22
1928	68	N0	Post-menopause	2	0	-	1.5	10	230	-	9.3	6.1	8.8	19
1929	51	N0	Pre-menopause	3	0	-	2	50	240	-	11.5	4	9.2	19
1930	46	N0	Pre-menopause	2	1+ (low)	-	3.4	20	170	230	9.7	8.7	8.4	12
1931	62	N1, 1	Post-menopause	2	1+ (low)	-	2.2	10	250	100	10.6	7.9	9.3	7
1932	69	N1, 1	Post-menopause	2	2+	Negative	2.4	15	300	150	11.5	7.7	9.3	12
1933	76	N0	Post-menopause	3	2+	Negative	0.8	25	300	210	8.7	5.5	7.6	26
1934	74	N0	Post-menopause	2	0	-	0.7	25	300	300	11.3	8.9	9.3	2
1935	78	N1, 1	Post-menopause	2	1+ (low)	-	3.2	8	285	210	12.5	9.2	8.3	4
1936	62	N0	Post-menopause	2	2+	Negative	1.3	15	300	300	9.3	8	9.2	16
1937	74	N0	Post-menopause	2	0	-	3.5	15	300	300	9.6	8.9	8.8	13
1938	54	N1, 2	Post-menopause	1	0	-	1.8	11.3	300	300	10.8	9.6	8.6	7
1939	65	N0	Post-menopause	2	0	-	2.5	30	210	-	7.9	5.5	10.3	31
1940	69	N0	Post-menopause	2	2+	Negative	3.5	50	285	150	11.1	6.6	9.4	36
1941	54	N0	Post-menopause	3	0	-	6.3	35	300	150	11.5	6.6	10.2	25
1942	59	N1, 1	Post-menopause	2	1+ (low)	-	4.7	15	300	105	10.6	6	9.8	15
1943	60	N0	Post-menopause	3	1+ (low)	-	1	40	220	-	9.9	3.6	8.6	31
1944	32	N0	Perimenopause	2	1+ (low)	-	1.5	25	140	180	9.3	8.7	9.8	18
1945	64	N0	Post-menopause	2	1+ (low)	-	2.5	25	240	230	9.4	8.7	8.6	17
1946	44	N0	Pre-menopause	2	1+ (low)	-	2.1	40	170	26	8.6	5.9	7.9	30
1947	57	N1, 2	Post-menopause	2	0	-	1.1	12	240	150	11.2	8.2	8.8	15
1948	58	N1, 1	Post-menopause	2	0	-	3.3	15	300	300	10.4	7.8	9.1	14
1949	55	N0	Post-menopause	3	0	-	1.1	18	200	70	10.6	7.4	9.4	16
1950	73	N0	Post-menopause	2	0	-	1.2	18	230	170	11	8.7	10.4	16
1951	73	N0	Post-menopause	2	0	-	0.9	18	230	170	10.6	9.5	9.6	12
1952	47	N0	Pre-menopause	2	0	-	1.5	10	230	230	11.1	8.6	10.9	9
1953	65	N0	Post-menopause	2	0	-	1	15	300	300	10.3	8.9	8.6	16
1954	43	N0	Pre-menopause	2	1+ (low)	-	4.5	25	240	240	8.8	7.7	9.9	13
1955	59	N0	Post-menopause	2	2+	Negative	2.1	25	285	270	11.7	9.7	9.6	8
1956	59	N0	Post-menopause	3	0	-	2.2	35	260	110	11.8	8.4	7.9	14
1957	49	N0	Pre-menopause	2	1+ (low)	-	2.6	9	100	160	8.5	7.4	8.3	20
1958	66	N0	Post-menopause	2	1+ (low)	-	0.8	20	300	210	10.7	8.7	9.2	10
1959	66	N0	Post-menopause	1	0	-	0.85	7	300	150	10.4	6.7	8.9	14
1960	60	N0	Post-menopause	2	1+ (low)	-	1	15	300	180	11.2	7.7	10	13
1961	57	N0	Post-menopause	3	1+ (low)	-	1.8	50	300	240	11.2	7.5	8.7	26
1962	51	N0	Perimenopause	2	2+	Negative	1.3	20	300	300	10	8.3	9.5	9
1963	53	N0	Post-menopause	2	0	-	3	12	170	170	11.6	7.6	10	7
1964	58	N0	Post-menopause	2	1+ (low)	-	1.2	20	170	230	12	6.6	9.9	9
1965	57	N0	Post-menopause	2	2+	Negative	2.2	30	300	300	11.8	8.6	9.6	14
1966	40	N0	Pre-menopause	2	1+ (low)	-	0.9	25	240	-	8.9	5.3	9.5	30
1967	67	N0	Post-menopause	3	1+ (low)	-	0.9	30	240	90	11.3	7.6	9.2	11
1968	61	N0	Post-menopause	2	1+ (low)	-	2.8	12	230	230	11.2	8.3	9.2	6
1969	47	N0	Pre-menopause	2	1+ (low)	-	1.5	5	240	180	9	8.1	9.4	15
1970	47	N0	Pre-menopause	2	1+ (low)	-	1	5	240	180	8.5	7.6	9.1	17
1971	56	N0	Post-menopause	3	1+ (low)	-	1.3	25	300	300	9.3	8.4	8.8	20
1972	46	N0	Pre-menopause	2	0	-	0.9	40	160	230	8.6	9.3	9.8	11
1973	38	N0	Pre-menopause	2	0	-	2.5	16	170	180	8.9	8.8	9.7	9
1974	67	N0	Post-menopause	1	2+	Negative	0.9	5	300	300	8.8	6.9	9.7	17
1975	45	N0	Pre-menopause	2	0	-	1.3	12	300	300	9.1	7.8	9.8	18
1976	42	N0	Pre-menopause	2	1+ (low)	-	0.4	20	300	297	9.4	7.9	9	14
1977	48	N0	Pre-menopause	1	2+	Negative	1.2	22	200	250	8.9	8.8	9.4	15
1978	57	N0	Post-menopause	2	2+	Negative	2.2	18	170	-	9.2	3.8	9.8	32
1979	56	N0	Post-menopause	2	0	-	2	10	220	140	10.9	5.5	10.2	19
1980	41	N0	Pre-menopause	2	0	-	2.5	20	170	230	9.1	8	7.6	14
1981	44	N0	Pre-menopause	2	1+ (low)	-	1	22	220	220	9	7.4	10.6	24
1982	67	N0	Post-menopause	3	2+	Negative	1.8	30	260	170	11.8	8.6	10.6	16
1983	44	N0	Pre-menopause	2	2+	Negative	2.5	18	230	230	9.6	8.3	9.4	14
1984	48	N0	Pre-menopause	2	0	-	1.4	14	297	297	8.3	8.5	8.6	16
1985	70	N0	Post-menopause	2	1+ (low)	-	2	18	230	230	10.3	8.3	9.2	11
1986	41	N0	Pre-menopause	2	1+ (low)	-	2	25	III	II	9	7.1	8.9	17
1987	43	N0	Pre-menopause	1	0	-	1.4	9	200	250	7.5	7.8	8.9	19
1988	63	N0	Post-menopause	2	0	-	1.5	10	255	45	9.2	4	8.5	21
1989	66	N1, 1	Post-menopause	2	0	-	2.7	20	300	300	11.1	9.2	9.1	11
1990	68	N0	Post-menopause	2	0	-	0.8	12	230	5	9.4	5.7	9.2	18
1991	69	N0	Post-menopause	2	0	-	2.1	25	300	300	11.3	8.7	9.3	7
1992	55	N1, 1	Post-menopause	1	2+	Negative	1.5	9	190	30	10.5	5.6	9.9	9
1993	42	N0	Pre-menopause	2	0	-	1.4	10	270	270	9.9	8.2	8	16
1994	44	N0	Pre-menopause	2	1+ (low)	-	0.6	3	230	170	10.4	9	9.9	13
1995	46	N0	Pre-menopause	2	1+ (low)	-	3.9	15	240	300	8.8	9.2	9	16
1996	73	N1, 2	Post-menopause	2	0	-	2.5	20	270	-	10.5	5.3	8.4	23
1997	53	N0	Perimenopause	2	0	-	2.2	3	100	100	8.7	6.9	8.9	18
1998	60	N0	Post-menopause	2	1+ (low)	-	2.1	10	230	100	10.9	8.6	9.1	13
1999	36	N0	Pre-menopause	3	1+ (low)	-	1.5	30	220	120	11.1	8.6	8.7	11
[truncated: 968 more rows]
