# Supplementary material for: Evaluating the Association of Ki-67 with Oncotype DX Recurrence Score in Early-Stage ER-Positive/HER2-Negative Breast Cancer
Source: Cancers (Basel). 2026 May 26;18(11):1731. doi: 10.3390/cancers18111731 (PMC13255838; doi:10.3390/cancers18111731)
Supplement: Supplementary file 1 [file cancers-18-01731-s001.zip › Supplementary Table S1.xlsx]

## Sheet: Sheet1
Table S1. Distribution of Recurrence Score and Ki-67 and Their Spearman Correlation Across Nodal and Menopausal Subgroups
Group	n	RS median, IQR	Ki-67 median, IQR	RS >25	Spearman Ki-67 vs RS
All cases	2.967	16, 11–22	20, 12–28	445 / 2,967, 15.0%	ρ=0.297, p=1.6×10⁻⁶¹
N0	2.636	16, 11–22	20, 12–30	15.3%	ρ=0.290, p=2.6×10⁻⁵²
N1mic	84	15.5, 11–20	18, 11.5–25	10.7%	ρ=0.360, p=7.8×10⁻⁴
N1, 1–3 nodes	247	15, 11–21	18, 12–25	13.0%	ρ=0.343, p=3.1×10⁻⁸
Postmenopausal N0	1.515	16, 11–23	20, 12–30	17.7%	ρ=0.268, p=2.1×10⁻²⁶
Pre/perimenopausal N0	1.121	16, 11–21	20, 12–25	12.1%	ρ=0.323, p=1.2×10⁻²⁸
Postmenopausal node-positive	331	15, 11–21	18, 12–25	12.4%	ρ≈0.35, p<0.001
